# Supplementary material for: Comparative transcriptomic analysis of perfluoroalkyl substances-induced responses of exponential and stationary phase Escherichia coli
Source: BMC Genomics. 2025 Nov 7;26:1016. doi: 10.1186/s12864-025-12109-4 (PMC12595759; doi:10.1186/s12864-025-12109-4)
Supplement: Supplementary file 5 — Supplementary Material 5. [file 12864_2025_12109_MOESM5_ESM.xlsx]

## Sheet: Info
	Supplementary file 1
	KEGG and GO enrichment analyses
	Note: Supplementary File 1 contains results from KEGG and Gene Ontology (GO) enrichment analyses performed on differential expression datasets in R using the clusterProfiler package alongside annotation packages including the E. coli K12 organism package, org.EcK12.eg.db, (v3.19.1) and KEGG organism code eco. The first two sheets contain raw output tables from clusterProfiler for GO and KEGG, res…

## Sheet: GO_main_output_table
	Gene ontology enrichment analysis output table. Results from GO enrichment analysis for each PFCA and NFCA across the time course are included in the table. These include GeneRatios, BgRatios, pvalues, Benjamini-Hochberg adjusted p-value , qvalues, and geneIDs mapping back to specific GO terms with descriptions. See Methods and Rscripts sheet for additional information. GeneRatio represents the f…
	Cluster	group	othergroup	ONTOLOGY	ID	Description	GeneRatio	BgRatio	pvalue	p.adjust	qvalue	geneID	Count
	DoA.24 hr	DoA	24 hr	BP	GO:0009088	threonine biosynthetic process	3/29	6/3398	1.09941e-05	0.00212705	0.00184718	945803/945198/947498	3
	DoA.24 hr	DoA	24 hr	BP	GO:0006566	threonine metabolic process	4/29	19/3398	1.51932e-05	0.00212705	0.00184718	948287/945803/945198/947498	4
	DoA.24 hr	DoA	24 hr	BP	GO:0033609	oxalate metabolic process	2/29	2/3398	7.03456e-05	0.00492419	0.00427627	946842/946845	2
	DoA.24 hr	DoA	24 hr	BP	GO:0033611	oxalate catabolic process	2/29	2/3398	7.03456e-05	0.00492419	0.00427627	946842/946845	2
	DoA.24 hr	DoA	24 hr	BP	GO:0009066	aspartate family amino acid metabolic process	5/29	64/3398	0.000169583	0.00831224	0.00721852	948287/945803/945198/947498/948278	5
	DoA.24 hr	DoA	24 hr	BP	GO:0009067	aspartate family amino acid biosynthetic process	4/29	36/3398	0.000208829	0.00831224	0.00721852	945803/945198/947498/948278	4
	DoA.24 hr	DoA	24 hr	BP	GO:0006549	isoleucine metabolic process	3/29	15/3398	0.000237492	0.00831224	0.00721852	948287/948279/948278	3
	DoA.24 hr	DoA	24 hr	BP	GO:0009097	isoleucine biosynthetic process	3/29	15/3398	0.000237492	0.00831224	0.00721852	948287/948279/948278	3
	DoA.24 hr	DoA	24 hr	BP	GO:1901607	alpha-amino acid biosynthetic process	6/29	120/3398	0.000417388	0.0129854	0.0112768	948287/945803/945198/947498/948279/948278	6
	DoA.24 hr	DoA	24 hr	BP	GO:0008652	cellular amino acid biosynthetic process	6/29	144/3398	0.00110467	0.0297265	0.0258151	948287/945803/945198/947498/948279/948278	6
	DoA.24 hr	DoA	24 hr	BP	GO:0009081	branched-chain amino acid metabolic process	3/29	26/3398	0.00127399	0.0297265	0.0258151	948287/948279/948278	3
	DoA.24 hr	DoA	24 hr	BP	GO:0009082	branched-chain amino acid biosynthetic process	3/29	26/3398	0.00127399	0.0297265	0.0258151	948287/948279/948278	3
	DoA.24 hr	DoA	24 hr	BP	GO:0046394	carboxylic acid biosynthetic process	7/29	209/3398	0.00146781	0.0301906	0.0262181	946054/948287/945803/945198/947498/948279/948278	7
	DoA.24 hr	DoA	24 hr	BP	GO:0016053	organic acid biosynthetic process	7/29	210/3398	0.00150953	0.0301906	0.0262181	946054/948287/945803/945198/947498/948279/948278	7
	DoA.24 hr	DoA	24 hr	BP	GO:0030162	regulation of proteolysis	2/29	8/3398	0.00190793	0.0340244	0.0295475	946016/2847688	2
	DoA.24 hr	DoA	24 hr	BP	GO:0010447	response to acidic pH	3/29	30/3398	0.00194425	0.0340244	0.0295475	946842/946845/946055	3
	DoA.6 hr	DoA	6 hr	BP	GO:0046377	colanic acid metabolic process	13/308	22/3398	5.13902e-09	4.54804e-06	3.85156e-06	949107/946581/946573/946550/946580/946562/946583/946558/946567/946588/946563/946564/946578	13
	DoA.6 hr	DoA	6 hr	BP	GO:0044282	small molecule catabolic process	57/308	302/3398	1.68303e-08	7.44741e-06	6.30694e-06	948267/947878/946940/945047/948711/944928/946935/948714/2847718/946211/944954/948399/947588/945446/946891/946943/948712/946017/946939/947633/947383/945197/946260/946233/947985/948098/946066/944990/946937/946256/945626/945012/948848/949018/945129/948883/947353/946942/947594/947623/948939/947012/946735/948400/946646/947595/944925/945954/945959/948881/946713/947511/945962/948196/945294/945881/948375	57
	DoA.6 hr	DoA	6 hr	BP	GO:0008643	carbohydrate transport	32/308	129/3398	5.53277e-08	1.63217e-05	1.38222e-05	948177/948092/949036/948390/945889/948448/2847722/945355/944820/949041/2847721/944947/948452/948848/945256/945125/948091/948398/948933/946852/948366/948090/946558/948185/948083/948717/948228/948437/949111/948196/948371/2847760	32
	DoA.6 hr	DoA	6 hr	BP	GO:0009242	colanic acid biosynthetic process	11/308	19/3398	1.11391e-07	2.27877e-05	1.92981e-05	949107/946581/946573/946580/946562/946583/946567/946588/946563/946564/946578	11
	DoA.6 hr	DoA	6 hr	BP	GO:0006576	cellular biogenic amine metabolic process	18/308	50/3398	1.28744e-07	2.27877e-05	1.92981e-05	945768/946204/945519/946940/946935/945109/945856/947588/945446/945846/946943/946939/946233/946937/946942/947003/945072/945297	18
	DoA.6 hr	DoA	6 hr	BP	GO:0009308	amine metabolic process	18/308	52/3398	2.56854e-07	3.24736e-05	2.75007e-05	945768/946204/945519/946940/946935/945109/945856/947588/945446/945846/946943/946939/946233/946937/946942/947003/945072/945297	18
	DoA.6 hr	DoA	6 hr	BP	GO:0044106	cellular amine metabolic process	18/308	52/3398	2.56854e-07	3.24736e-05	2.75007e-05	945768/946204/945519/946940/946935/945109/945856/947588/945446/945846/946943/946939/946233/946937/946942/947003/945072/945297	18
	DoA.6 hr	DoA	6 hr	BP	GO:0005975	carbohydrate metabolic process	65/308	398/3398	4.97901e-07	5.50803e-05	4.66455e-05	948267/945180/947642/948526/947528/948711/944928/949107/948714/948101/948100/946581/948399/946573/948712/946017/945891/946550/946580/947985/948098/946066/946559/948848/947265/946562/947410/948397/948883/946583/947596/948234/948053/948527/948608/947623/948045/946735/948400/946574/948090/946558/947583/948185/946567/944925/945659/948881/945971/946588/948083/946713/947511/946563/946564/948196/945294/…	65
	DoA.6 hr	DoA	6 hr	BP	GO:0034219	carbohydrate transmembrane transport	27/308	109/3398	6.68754e-07	6.57608e-05	5.56904e-05	948177/948092/949036/948390/945889/948448/2847722/945355/949041/2847721/948452/948848/945256/945125/948398/948933/946852/948366/948090/948185/948083/948717/948228/948437/949111/948196/2847760	27
	DoA.6 hr	DoA	6 hr	BP	GO:0034310	primary alcohol catabolic process	11/308	22/3398	8.09268e-07	7.16203e-05	6.06525e-05	946940/946935/2847718/947588/946943/946939/946233/946937/945129/947353/946942	11
	DoA.6 hr	DoA	6 hr	BP	GO:0046164	alcohol catabolic process	16/308	48/3398	2.17243e-06	0.000173371	0.000146822	946940/945047/946935/2847718/944954/947588/946943/946939/945197/946233/946937/945129/947353/946942/946735/946713	16
	DoA.6 hr	DoA	6 hr	BP	GO:0044248	cellular catabolic process	62/308	389/3398	2.3508e-06	0.000173371	0.000146822	947878/945047/948711/944928/948342/949092/948714/946770/2847718/946211/944954/945446/946891/948712/946699/947633/949037/947383/945197/946260/947985/948098/946066/944990/946256/945626/945012/948848/949018/945129/947359/948883/946594/947596/947353/948979/947594/947623/948939/947012/948995/947899/946735/946646/947583/947595/944925/945954/945959/945148/947316/948881/946713/945699/947901/945962/948196…	62
	DoA.6 hr	DoA	6 hr	BP	GO:0071702	organic substance transport	73/308	489/3398	3.18599e-06	0.000216892	0.000183678	945554/948177/945180/948092/949036/947878/948579/948390/945889/947259/947675/948448/948618/948617/947971/947216/2847722/948623/946457/949017/946390/947961/948184/948598/945355/946655/946462/944820/949041/2847721/944947/948452/948064/948848/948783/945256/948624/945125/948091/948398/947834/945942/947145/948583/948933/946709/947990/946852/946978/948366/947025/948090/946558/948185/945026/947579/94496…	73
	DoA.6 hr	DoA	6 hr	BP	GO:0019634	organic phosphonate metabolic process	7/308	10/3398	4.44751e-06	0.000281146	0.000238092	948605/948619/948611/948618/948613/948612/948608	7
	DoA.6 hr	DoA	6 hr	BP	GO:0072329	monocarboxylic acid catabolic process	23/308	96/3398	8.57902e-06	0.000506162	0.00042865	945047/944928/2847718/944954/946891/945197/946066/944990/945626/945012/948848/945129/948883/947353/947594/948939/947595/944925/945954/945959/948881/945962/948196	23
	DoA.6 hr	DoA	6 hr	BP	GO:0016054	organic acid catabolic process	37/308	199/3398	1.09569e-05	0.000592223	0.000501532	947878/945047/948711/944928/948714/2847718/944954/945446/946891/948712/947633/945197/946260/947985/948098/946066/944990/946256/945626/945012/948848/945129/948883/947353/947594/947623/948939/947012/947595/944925/945954/945959/948881/945962/948196/945881/948375	37
	DoA.6 hr	DoA	6 hr	BP	GO:1901616	organic hydroxy compound catabolic process	16/308	54/3398	1.22423e-05	0.000592223	0.000501532	946940/945047/946935/2847718/944954/947588/946943/946939/945197/946233/946937/945129/947353/946942/946735/946713	16
	DoA.6 hr	DoA	6 hr	BP	GO:0019700	organic phosphonate catabolic process	6/308	8/3398	1.26725e-05	0.000592223	0.000501532	948605/948619/948611/948618/948613/948612	6
	DoA.6 hr	DoA	6 hr	BP	GO:0019321	pentose metabolic process	10/308	23/3398	1.27144e-05	0.000592223	0.000501532	948267/948711/948101/948100/946017/948400/948090/948083/947511/945294	10
	DoA.6 hr	DoA	6 hr	BP	GO:0046395	carboxylic acid catabolic process	36/308	193/3398	1.35137e-05	0.00059798	0.000506407	947878/945047/948711/944928/948714/2847718/944954/945446/946891/948712/947633/945197/946260/947985/948098/946066/944990/946256/945626/945012/948848/945129/948883/947353/947594/947623/948939/947012/947595/944925/945954/945959/948881/945962/948196/945881	36
	DoA.6 hr	DoA	6 hr	BP	GO:0042402	cellular biogenic amine catabolic process	11/308	29/3398	2.21516e-05	0.000933533	0.000790575	946940/946935/947588/945446/946943/946939/946233/946937/946942/947003/945072	11
	DoA.6 hr	DoA	6 hr	BP	GO:0006580	ethanolamine metabolic process	8/308	16/3398	2.80666e-05	0.00103496	0.000876467	946940/946935/947588/946943/946939/946233/946937/946942	8
	DoA.6 hr	DoA	6 hr	BP	GO:0042439	ethanolamine-containing compound metabolic process	8/308	16/3398	2.80666e-05	0.00103496	0.000876467	946940/946935/947588/946943/946939/946233/946937/946942	8
	DoA.6 hr	DoA	6 hr	BP	GO:0046336	ethanolamine catabolic process	8/308	16/3398	2.80666e-05	0.00103496	0.000876467	946940/946935/947588/946943/946939/946233/946937/946942	8
	DoA.6 hr	DoA	6 hr	BP	GO:0009310	amine catabolic process	11/308	30/3398	3.21857e-05	0.0011102	0.000940187	946940/946935/947588/945446/946943/946939/946233/946937/946942/947003/945072	11
	DoA.6 hr	DoA	6 hr	BP	GO:0000162	tryptophan biosynthetic process	6/308	9/3398	3.5125e-05	0.0011102	0.000940187	945768/946204/945519/945109/945856/945846	6
	DoA.6 hr	DoA	6 hr	BP	GO:0042435	indole-containing compound biosynthetic process	6/308	9/3398	3.5125e-05	0.0011102	0.000940187	945768/946204/945519/945109/945856/945846	6
	DoA.6 hr	DoA	6 hr	BP	GO:0046219	indolalkylamine biosynthetic process	6/308	9/3398	3.5125e-05	0.0011102	0.000940187	945768/946204/945519/945109/945856/945846	6
	DoA.6 hr	DoA	6 hr	BP	GO:0015716	organic phosphonate transport	4/308	4/3398	6.63108e-05	0.00202362	0.00171373	948618/948617/948623/948624	4
	DoA.6 hr	DoA	6 hr	BP	GO:1901160	primary amino compound metabolic process	8/308	18/3398	8.11059e-05	0.00231544	0.00196086	946940/946935/947588/946943/946939/946233/946937/946942	8
	DoA.6 hr	DoA	6 hr	BP	GO:1901161	primary amino compound catabolic process	8/308	18/3398	8.11059e-05	0.00231544	0.00196086	946940/946935/947588/946943/946939/946233/946937/946942	8
	DoA.6 hr	DoA	6 hr	BP	GO:1901361	organic cyclic compound catabolic process	27/308	140/3398	9.56475e-05	0.00264525	0.00224016	945047/948711/948342/949092/948714/944954/948712/946699/949037/947383/945197/948098/945012/949018/947359/946594/947899/946646/947595/945954/945959/945148/945699/947901/945962/946586/947898	27
	DoA.6 hr	DoA	6 hr	BP	GO:0044262	cellular carbohydrate metabolic process	39/308	241/3398	0.000166184	0.00445674	0.00377425	945180/948526/944928/949107/948101/946581/948399/946573/946017/946550/946580/946066/946559/948848/946562/947410/948883/946583/947596/948053/948527/948608/948045/946735/946574/946558/947583/946567/944925/948881/946588/946713/946563/946564/948196/2847760/946578/948046/948534	39
	DoA.6 hr	DoA	6 hr	BP	GO:0009309	amine biosynthetic process	7/308	16/3398	0.000261847	0.00605332	0.00512633	945768/946204/945519/945109/945856/945846/945297	7
	DoA.6 hr	DoA	6 hr	BP	GO:0019541	propionate metabolic process	7/308	16/3398	0.000261847	0.00605332	0.00512633	947528/946891/945931/947633/944990/947623/945576	7
	DoA.6 hr	DoA	6 hr	BP	GO:0042401	cellular biogenic amine biosynthetic process	7/308	16/3398	0.000261847	0.00605332	0.00512633	945768/946204/945519/945109/945856/945846/945297	7
	DoA.6 hr	DoA	6 hr	BP	GO:0019852	L-ascorbic acid metabolic process	5/308	8/3398	0.000263873	0.00605332	0.00512633	948711/948714/948100/948712/948098	5
	DoA.6 hr	DoA	6 hr	BP	GO:0015749	monosaccharide transmembrane transport	12/308	43/3398	0.000288935	0.00605332	0.00512633	948177/949036/948390/945355/949041/948452/948398/948366/948090/948185/948083/948717	12
	DoA.6 hr	DoA	6 hr	BP	GO:0046459	short-chain fatty acid metabolic process	8/308	21/3398	0.000295719	0.00605332	0.00512633	947528/946211/946891/945931/947633/944990/947623/945576	8
	DoA.6 hr	DoA	6 hr	BP	GO:0006568	tryptophan metabolic process	6/308	12/3398	0.000304953	0.00605332	0.00512633	945768/946204/945519/945109/945856/945846	6
	DoA.6 hr	DoA	6 hr	BP	GO:0006586	indolalkylamine metabolic process	6/308	12/3398	0.000304953	0.00605332	0.00512633	945768/946204/945519/945109/945856/945846	6
	DoA.6 hr	DoA	6 hr	BP	GO:0009437	carnitine metabolic process	6/308	12/3398	0.000304953	0.00605332	0.00512633	948939/948995/948999/948958/947316/944765	6
	DoA.6 hr	DoA	6 hr	BP	GO:0042430	indole-containing compound metabolic process	6/308	12/3398	0.000304953	0.00605332	0.00512633	945768/946204/945519/945109/945856/945846	6
	DoA.6 hr	DoA	6 hr	BP	GO:0019324	L-lyxose metabolic process	4/308	5/3398	0.000307796	0.00605332	0.00512633	948101/948100/948400/945294	4
	DoA.6 hr	DoA	6 hr	BP	GO:0019854	L-ascorbic acid catabolic process	4/308	5/3398	0.000307796	0.00605332	0.00512633	948711/948714/948712/948098	4
	DoA.6 hr	DoA	6 hr	BP	GO:0009112	nucleobase metabolic process	13/308	50/3398	0.000349979	0.0067333	0.00570218	948342/948714/946699/949037/948098/947359/948767/946594/946646/945148/945138/945699/946586	13
	DoA.6 hr	DoA	6 hr	BP	GO:1901565	organonitrogen compound catabolic process	34/308	212/3398	0.000532049	0.00995285	0.0084287	947878/946940/948342/946935/946770/947588/945446/946943/946699/946939/947633/949037/947383/946260/946233/947985/946937/946256/949018/947359/946594/946942/947623/948939/947012/948995/947003/946646/945072/945148/947316/945699/945881/946586	34
	DoA.6 hr	DoA	6 hr	BP	GO:0016052	carbohydrate catabolic process	25/308	139/3398	0.000539815	0.00995285	0.0084287	948267/948711/944928/948714/948399/948712/946017/948098/946066/948848/948883/947596/948234/946735/948400/947583/944925/948881/946713/947511/948196/945294/945881/948046/948375	25
	DoA.6 hr	DoA	6 hr	BP	GO:0019520	aldonic acid metabolic process	8/308	23/3398	0.00060612	0.0109473	0.00927084	944928/946066/948848/948883/944925/948881/948196/2847760	8
	DoA.6 hr	DoA	6 hr	BP	GO:0030030	cell projection organization	18/308	88/3398	0.000692569	0.0112626	0.00953789	945407/946457/947456/946818/944835/946094/946390/946617/946462/945367/945160/946050/946621/946449/946042/944841/947898/946049	18
	DoA.6 hr	DoA	6 hr	BP	GO:0034308	primary alcohol metabolic process	12/308	47/3398	0.000705926	0.0112626	0.00953789	946940/946935/2847718/947588/946943/946939/946233/946937/945626/945129/947353/946942	12
	DoA.6 hr	DoA	6 hr	BP	GO:0008645	hexose transmembrane transport	9/308	29/3398	0.000718149	0.0112626	0.00953789	948177/949036/948390/945355/949041/948452/948398/948366/948185	9
	DoA.6 hr	DoA	6 hr	BP	GO:0019569	L-arabinose catabolic process to xylulose 5-phosphate	3/308	3/3398	0.000738115	0.0112626	0.00953789	946017/947511/945294	3
	DoA.6 hr	DoA	6 hr	BP	GO:0019622	3-(3-hydroxy)phenylpropionate catabolic process	3/308	3/3398	0.000738115	0.0112626	0.00953789	945047/944954/945197	3
	DoA.6 hr	DoA	6 hr	BP	GO:0046435	3-(3-hydroxy)phenylpropionate metabolic process	3/308	3/3398	0.000738115	0.0112626	0.00953789	945047/944954/945197	3
	DoA.6 hr	DoA	6 hr	BP	GO:0051167	xylulose 5-phosphate metabolic process	3/308	3/3398	0.000738115	0.0112626	0.00953789	946017/947511/945294	3
	DoA.6 hr	DoA	6 hr	BP	GO:1901159	xylulose 5-phosphate biosynthetic process	3/308	3/3398	0.000738115	0.0112626	0.00953789	946017/947511/945294	3
	DoA.6 hr	DoA	6 hr	BP	GO:1902599	sulfathiazole transmembrane transport	3/308	3/3398	0.000738115	0.0112626	0.00953789	948598/948583/948582	3
	DoA.6 hr	DoA	6 hr	BP	GO:0006066	alcohol metabolic process	18/308	89/3398	0.000797926	0.0119689	0.010136	946940/945047/946935/2847718/944954/947588/946943/946939/945197/946233/946937/945626/945129/947410/947353/946942/946735/946713	18
	DoA.6 hr	DoA	6 hr	BP	GO:1901335	lactone catabolic process	4/308	6/3398	0.000857419	0.0126469	0.0107102	948711/948714/948712/948098	4
	DoA.6 hr	DoA	6 hr	BP	GO:0006206	pyrimidine nucleobase metabolic process	9/308	30/3398	0.000945659	0.0137198	0.0116188	948714/949037/948098/947359/948767/946594/946646/945699/946586	9
	DoA.6 hr	DoA	6 hr	BP	GO:0071973	bacterial-type flagellum-dependent cell motility	15/308	69/3398	0.000996204	0.01422	0.0120424	946298/948884/946457/947456/945639/949037/946401/945684/947564/946449/946443/946446/946448/947534/946428	15
	DoA.6 hr	DoA	6 hr	BP	GO:0045226	extracellular polysaccharide biosynthetic process	8/308	25/3398	0.00113774	0.0156352	0.0132408	948526/946573/946550/948527/946567/946588/946578/948534	8
	DoA.6 hr	DoA	6 hr	BP	GO:0046379	extracellular polysaccharide metabolic process	8/308	25/3398	0.00113774	0.0156352	0.0132408	948526/946573/946550/948527/946567/946588/946578/948534	8
	DoA.6 hr	DoA	6 hr	BP	GO:0001539	cilium or flagellum-dependent cell motility	15/308	70/3398	0.00116601	0.0156352	0.0132408	946298/948884/946457/947456/945639/949037/946401/945684/947564/946449/946443/946446/946448/947534/946428	15
	DoA.6 hr	DoA	6 hr	BP	GO:0097588	archaeal or bacterial-type flagellum-dependent cell motility	15/308	70/3398	0.00116601	0.0156352	0.0132408	946298/948884/946457/947456/945639/949037/946401/945684/947564/946449/946443/946446/946448/947534/946428	15
	DoA.6 hr	DoA	6 hr	BP	GO:0006805	xenobiotic metabolic process	9/308	31/3398	0.00122836	0.0159867	0.0135386	945047/948597/944954/945197/945012/947595/945954/945959/945962	9
	DoA.6 hr	DoA	6 hr	BP	GO:0071466	cellular response to xenobiotic stimulus	9/308	31/3398	0.00122836	0.0159867	0.0135386	945047/948597/944954/945197/945012/947595/945954/945959/945962	9
	DoA.6 hr	DoA	6 hr	BP	GO:0046113	nucleobase catabolic process	7/308	20/3398	0.00128943	0.0165384	0.0140057	946699/949037/947359/946594/945148/945699/946586	7
	DoA.6 hr	DoA	6 hr	BP	GO:0006935	chemotaxis	8/308	26/3398	0.0015162	0.0187445	0.015874	946399/948884/946401/949041/946397/947564/946443/946394	8
	DoA.6 hr	DoA	6 hr	BP	GO:0042330	taxis	8/308	26/3398	0.0015162	0.0187445	0.015874	946399/948884/946401/949041/946397/947564/946443/946394	8
	DoA.6 hr	DoA	6 hr	BP	GO:0048870	cell motility	16/308	79/3398	0.00152498	0.0187445	0.015874	946298/948884/946457/947456/945639/949037/946401/945684/947564/946449/946443/946446/946448/947534/947898/946428	16
	DoA.6 hr	DoA	6 hr	BP	GO:0015886	heme transport	5/308	11/3398	0.00172973	0.02097	0.0177587	948579/948064/948783/946709/948056	5
	DoA.6 hr	DoA	6 hr	BP	GO:0046176	aldonic acid catabolic process	7/308	21/3398	0.00178629	0.021363	0.0180916	944928/946066/948848/948883/944925/948881/948196	7
	DoA.6 hr	DoA	6 hr	BP	GO:0006577	amino-acid betaine metabolic process	6/308	16/3398	0.00193136	0.0227901	0.0193001	948939/948995/948999/948958/947316/944765	6
	DoA.6 hr	DoA	6 hr	BP	GO:0042178	xenobiotic catabolic process	8/308	27/3398	0.00198801	0.0231499	0.0196048	945047/944954/945197/945012/947595/945954/945959/945962	8
	DoA.6 hr	DoA	6 hr	BP	GO:0009401	phosphoenolpyruvate-dependent sugar phosphotransferase system	13/308	60/3398	0.00221597	0.0251427	0.0212924	948390/948448/2847722/945355/2847721/948452/945256/945125/948933/946852/948717/948437/949111	13
	DoA.6 hr	DoA	6 hr	BP	GO:0098704	carbohydrate import across plasma membrane	13/308	60/3398	0.00221597	0.0251427	0.0212924	948390/948448/2847722/945355/2847721/948452/945256/945125/948933/946852/948717/948437/949111	13
	DoA.6 hr	DoA	6 hr	BP	GO:0005996	monosaccharide metabolic process	18/308	97/3398	0.00225265	0.0252354	0.0213709	948267/948711/948714/948101/948100/948399/948712/946017/948098/947410/948397/948400/948090/948185/948083/947511/945294/948375	18
	DoA.6 hr	DoA	6 hr	BP	GO:0006208	pyrimidine nucleobase catabolic process	5/308	12/3398	0.00274742	0.0283357	0.0239965	949037/947359/946594/945699/946586	5
	DoA.6 hr	DoA	6 hr	BP	GO:0006579	amino-acid betaine catabolic process	3/308	4/3398	0.00275353	0.0283357	0.0239965	948939/948995/947316	3
	DoA.6 hr	DoA	6 hr	BP	GO:0019572	L-arabinose catabolic process	3/308	4/3398	0.00275353	0.0283357	0.0239965	946017/947511/945294	3
	DoA.6 hr	DoA	6 hr	BP	GO:0019673	GDP-mannose metabolic process	3/308	4/3398	0.00275353	0.0283357	0.0239965	946580/946562/946574	3
	DoA.6 hr	DoA	6 hr	BP	GO:0042413	carnitine catabolic process	3/308	4/3398	0.00275353	0.0283357	0.0239965	948939/948995/947316	3
	DoA.6 hr	DoA	6 hr	BP	GO:0046373	L-arabinose metabolic process	3/308	4/3398	0.00275353	0.0283357	0.0239965	946017/947511/945294	3
	DoA.6 hr	DoA	6 hr	BP	GO:0050920	regulation of chemotaxis	3/308	4/3398	0.00275353	0.0283357	0.0239965	946399/948884/946401	3
	DoA.6 hr	DoA	6 hr	BP	GO:0000271	polysaccharide biosynthetic process	21/308	123/3398	0.00292831	0.029788	0.0252263	945180/948526/949107/946581/946573/946550/946580/946559/946562/946583/948053/948527/948045/946574/946558/946567/946588/946563/946564/946578/948534	21
	DoA.6 hr	DoA	6 hr	BP	GO:0044264	cellular polysaccharide metabolic process	22/308	132/3398	0.00319923	0.0321741	0.0272471	945180/948526/949107/946581/946573/946550/946580/946559/946562/946583/948053/948527/948045/946574/946558/946567/946588/946563/946564/946578/948046/948534	22
	DoA.6 hr	DoA	6 hr	BP	GO:0046700	heterocycle catabolic process	19/308	108/3398	0.00324331	0.0322509	0.0273121	948711/948342/949092/948714/948712/946699/949037/947383/948098/949018/947359/946594/947899/946646/945148/945699/947901/946586/947898	19
	DoA.6 hr	DoA	6 hr	BP	GO:0043711	pilus organization	12/308	58/3398	0.00484932	0.0473441	0.040094	945407/946818/944835/946617/945367/945160/946050/946621/946042/944841/947898/946049	12
	DoA.6 hr	DoA	6 hr	BP	GO:0033692	cellular polysaccharide biosynthetic process	20/308	120/3398	0.00486815	0.0473441	0.040094	945180/948526/949107/946581/946573/946550/946580/946559/946562/946583/948053/948527/948045/946574/946567/946588/946563/946564/946578/948534	20
	DoA.6 hr	DoA	6 hr	BP	GO:0044270	cellular nitrogen compound catabolic process	19/308	112/3398	0.00492631	0.047389	0.040132	948342/949092/946770/949037/947383/949018/947359/946594/948979/948939/948995/947899/946646/945148/947316/945699/947901/946586/947898	19
	DoA.6 hr	DoA	6 hr	CC	GO:0061694	alpha-D-ribose 1-methylphosphonate 5-triphosphate synthase complex	4/232	4/2961	3.67951e-05	0.00198767	0.0017087	948605/948619/948618/948612	4
	DoA.6 hr	DoA	6 hr	CC	GO:0042995	cell projection	15/232	63/2961	6.62557e-05	0.00198767	0.0017087	945407/946818/945639/944835/946094/946462/946050/946449/946443/946446/946448/947534/944841/946049/946428	15
	DoA.6 hr	DoA	6 hr	CC	GO:0009288	bacterial-type flagellum	9/232	27/2961	0.000127734	0.00255467	0.00219612	945639/946094/946462/946449/946443/946446/946448/947534/946428	9
	DoA.6 hr	DoA	6 hr	CC	GO:1904176	carbon phosphorus lyase complex	4/232	5/2961	0.000172627	0.00258941	0.00222598	948605/948619/948611/948618	4
	DoA.6 hr	DoA	6 hr	CC	GO:0046930	pore complex	6/232	17/2961	0.00128509	0.0154211	0.0132567	945554/945889/944820/948366/946558/948228	6
	DoA.6 hr	DoA	6 hr	CC	GO:0009425	bacterial-type flagellum basal body	6/232	18/2961	0.00180305	0.0180305	0.0154999	945639/946462/946443/946446/946448/947534	6
	DoA.6 hr	DoA	6 hr	MF	GO:0015144	carbohydrate transmembrane transporter activity	22/285	85/3281	1.66001e-06	0.000770243	0.000697202	948177/948092/949036/948390/945889/948448/2847722/945355/2847721/948452/948848/945256/948398/948933/946852/946558/948185/948717/948228/949111/948196/2847760	22
	DoA.6 hr	DoA	6 hr	MF	GO:0015293	symporter activity	19/285	77/3281	1.84602e-05	0.00428277	0.00387664	948177/947642/948390/947259/947675/948448/949017/945355/946655/944947/948848/947265/948398/946978/948185/948196/948371/2847760/946438	19
	DoA.6 hr	DoA	6 hr	MF	GO:0061693	alpha-D-ribose 1-methylphosphonate 5-triphosphate synthase activity	4/285	4/3281	5.58429e-05	0.00863704	0.00781801	948605/948619/948618/948612	4
	DoA.6 hr	DoA	6 hr	MF	GO:0016833	oxo-acid-lyase activity	6/285	12/3281	0.000240342	0.0278796	0.0252359	945109/945846/944990/945012/945230/945406	6
	DoA.6 hr	DoA	6 hr	MF	GO:0005402	carbohydrate:cation symporter activity	7/285	18/3281	0.000476855	0.0416075	0.037662	948177/948390/948448/945355/948848/948185/2847760	7
	DoA.6 hr	DoA	6 hr	MF	GO:0008982	protein-N(PI)-phosphohistidine-sugar phosphotransferase activity	10/285	35/3281	0.000538028	0.0416075	0.037662	948390/948448/2847722/945355/2847721/948452/945256/948933/946852/949111	10
	DoA.6 hr	DoA	6 hr	MF	GO:0015546	sulfathiazole transmembrane transporter activity	3/285	3/3281	0.000649125	0.0430277	0.0389475	948598/948583/948582	3
	OA.24 hr	OA	24 hr	BP	GO:0009073	aromatic amino acid family biosynthetic process	9/60	26/3398	2.22398e-10	9.83e-08	8.42772e-08	945109/945519/946204/945856/945768/945846/946229/947115/947084	9
	OA.24 hr	OA	24 hr	BP	GO:0000162	tryptophan biosynthetic process	6/60	9/3398	1.89589e-09	2.09496e-07	1.79611e-07	945109/945519/946204/945856/945768/945846	6
	OA.24 hr	OA	24 hr	BP	GO:0042435	indole-containing compound biosynthetic process	6/60	9/3398	1.89589e-09	2.09496e-07	1.79611e-07	945109/945519/946204/945856/945768/945846	6
	OA.24 hr	OA	24 hr	BP	GO:0046219	indolalkylamine biosynthetic process	6/60	9/3398	1.89589e-09	2.09496e-07	1.79611e-07	945109/945519/946204/945856/945768/945846	6
	OA.24 hr	OA	24 hr	BP	GO:0009072	aromatic amino acid family metabolic process	9/60	33/3398	2.4946e-09	2.20522e-07	1.89064e-07	945109/945519/946204/945856/945768/945846/946229/947115/947084	9
	OA.24 hr	OA	24 hr	BP	GO:0006568	tryptophan metabolic process	6/60	12/3398	2.00128e-08	1.10571e-06	9.47974e-07	945109/945519/946204/945856/945768/945846	6
	OA.24 hr	OA	24 hr	BP	GO:0006586	indolalkylamine metabolic process	6/60	12/3398	2.00128e-08	1.10571e-06	9.47974e-07	945109/945519/946204/945856/945768/945846	6
	OA.24 hr	OA	24 hr	BP	GO:0042430	indole-containing compound metabolic process	6/60	12/3398	2.00128e-08	1.10571e-06	9.47974e-07	945109/945519/946204/945856/945768/945846	6
	OA.24 hr	OA	24 hr	BP	GO:0009309	amine biosynthetic process	6/60	16/3398	1.64172e-07	7.25638e-06	6.22124e-06	945109/945519/946204/945856/945768/945846	6
	OA.24 hr	OA	24 hr	BP	GO:0042401	cellular biogenic amine biosynthetic process	6/60	16/3398	1.64172e-07	7.25638e-06	6.22124e-06	945109/945519/946204/945856/945768/945846	6
	OA.24 hr	OA	24 hr	BP	GO:0009268	response to pH	7/60	40/3398	4.43038e-06	0.000178021	0.000152626	945363/946187/948021/946845/946055/946842/946061	7
	OA.24 hr	OA	24 hr	BP	GO:0043648	dicarboxylic acid metabolic process	10/60	97/3398	5.20632e-06	0.000191766	0.00016441	946229/946187/948658/945351/947115/947084/948531/946845/946842/948027	10
	OA.24 hr	OA	24 hr	BP	GO:1901605	alpha-amino acid metabolic process	14/60	200/3398	5.93837e-06	0.000201905	0.000173102	945109/945519/946204/945856/945768/945846/947628/947494/946187/948658/945351/947115/948531/948027	14
	OA.24 hr	OA	24 hr	BP	GO:0006520	cellular amino acid metabolic process	16/60	262/3398	6.6958e-06	0.000211396	0.00018124	945109/945519/946204/945856/945768/945846/947628/947494/946229/946187/948658/945351/947115/947084/948531/948027	16
	OA.24 hr	OA	24 hr	BP	GO:0010447	response to acidic pH	6/60	30/3398	1.00441e-05	0.000295967	0.000253746	946187/948021/946845/946055/946842/946061	6
	OA.24 hr	OA	24 hr	BP	GO:0008652	cellular amino acid biosynthetic process	11/60	144/3398	3.09449e-05	0.000854853	0.000732906	945109/945519/946204/945856/945768/945846/946229/946187/947115/947084/948531	11
	OA.24 hr	OA	24 hr	BP	GO:0046394	carboxylic acid biosynthetic process	13/60	209/3398	4.86579e-05	0.00125661	0.00107735	945109/945519/946204/945856/945768/945846/946054/946229/946187/945351/947115/947084/948531	13
	OA.24 hr	OA	24 hr	BP	GO:0016053	organic acid biosynthetic process	13/60	210/3398	5.1174e-05	0.00125661	0.00107735	945109/945519/946204/945856/945768/945846/946054/946229/946187/945351/947115/947084/948531	13
	OA.24 hr	OA	24 hr	BP	GO:0006576	cellular biogenic amine metabolic process	6/60	50/3398	0.000204309	0.00452226	0.00387714	945109/945519/946204/945856/945768/945846	6
	OA.24 hr	OA	24 hr	BP	GO:1901607	alpha-amino acid biosynthetic process	9/60	120/3398	0.000204627	0.00452226	0.00387714	945109/945519/946204/945856/945768/945846/946187/947115/948531	9
	OA.24 hr	OA	24 hr	BP	GO:0009308	amine metabolic process	6/60	52/3398	0.000254675	0.00511665	0.00438674	945109/945519/946204/945856/945768/945846	6
	OA.24 hr	OA	24 hr	BP	GO:0044106	cellular amine metabolic process	6/60	52/3398	0.000254675	0.00511665	0.00438674	945109/945519/946204/945856/945768/945846	6
	OA.24 hr	OA	24 hr	BP	GO:0033609	oxalate metabolic process	2/60	2/3398	0.000306679	0.00521355	0.00446982	946845/946842	2
	OA.24 hr	OA	24 hr	BP	GO:0033611	oxalate catabolic process	2/60	2/3398	0.000306679	0.00521355	0.00446982	946845/946842	2
	OA.24 hr	OA	24 hr	BP	GO:0034224	cellular response to zinc ion starvation	2/60	2/3398	0.000306679	0.00521355	0.00446982	946480/944960	2
	OA.24 hr	OA	24 hr	BP	GO:0120127	response to zinc ion starvation	2/60	2/3398	0.000306679	0.00521355	0.00446982	946480/944960	2
	OA.24 hr	OA	24 hr	BP	GO:0043649	dicarboxylic acid catabolic process	3/60	12/3398	0.0010284	0.0168353	0.0144337	946845/946842/948027	3
	OA.24 hr	OA	24 hr	BP	GO:0098659	inorganic cation import across plasma membrane	2/60	4/3398	0.00179844	0.0274107	0.0235004	947919/946372	2
	OA.24 hr	OA	24 hr	BP	GO:0099587	inorganic ion import across plasma membrane	2/60	4/3398	0.00179844	0.0274107	0.0235004	947919/946372	2
	OA.24 hr	OA	24 hr	BP	GO:0044283	small molecule biosynthetic process	13/60	312/3398	0.00248909	0.0366725	0.0314411	945109/945519/946204/945856/945768/945846/946054/946229/946187/945351/947115/947084/948531	13
	OA.24 hr	OA	24 hr	BP	GO:0071468	cellular response to acidic pH	3/60	17/3398	0.00298485	0.0425582	0.0364872	948021/946845/946842	3
	OA.24 hr	OA	24 hr	MF	GO:0004049	anthranilate synthase activity	2/60	2/3281	0.000328945	0.027138	0.0254499	945109/945846	2
	OA.24 hr	OA	24 hr	MF	GO:0004834	tryptophan synthase activity	2/60	2/3281	0.000328945	0.027138	0.0254499	946204/945768	2
	OA.48 hr	OA	48 hr	BP	GO:0009271	phage shock	4/26	4/3398	2.69604e-09	2.11639e-07	1.60343e-07	945635/945887/945893/948557	4
	OA.48 hr	OA	48 hr	BP	GO:0098586	cellular response to virus	4/26	4/3398	2.69604e-09	2.11639e-07	1.60343e-07	945635/945887/945893/948557	4
	OA.48 hr	OA	48 hr	BP	GO:0022618	ribonucleoprotein complex assembly	7/26	51/3398	5.94258e-08	2.33246e-06	1.76714e-06	948484/947795/947797/947101/947103/947800/947819	7
	OA.48 hr	OA	48 hr	BP	GO:0071826	ribonucleoprotein complex subunit organization	7/26	51/3398	5.94258e-08	2.33246e-06	1.76714e-06	948484/947795/947797/947101/947103/947800/947819	7
	OA.48 hr	OA	48 hr	BP	GO:0042255	ribosome assembly	7/26	57/3398	1.31729e-07	4.1363e-06	3.13377e-06	948484/947795/947797/947101/947103/947800/947819	7
	OA.48 hr	OA	48 hr	BP	GO:0070925	organelle assembly	7/26	81/3398	1.5377e-06	3.44885e-05	2.61294e-05	948484/947795/947797/947101/947103/947800/947819	7
	OA.48 hr	OA	48 hr	BP	GO:0140694	non-membrane-bounded organelle assembly	7/26	81/3398	1.5377e-06	3.44885e-05	2.61294e-05	948484/947795/947797/947101/947103/947800/947819	7
	OA.48 hr	OA	48 hr	BP	GO:0065003	protein-containing complex assembly	8/26	124/3398	2.25761e-06	4.43056e-05	3.35671e-05	945625/948484/947795/947797/947101/947103/947800/947819	8
	OA.48 hr	OA	48 hr	BP	GO:0009615	response to virus	4/26	18/3398	7.67063e-06	0.00013381	0.000101378	945635/945887/945893/948557	4
	OA.48 hr	OA	48 hr	BP	GO:0042254	ribosome biogenesis	7/26	106/3398	9.51262e-06	0.00014455	0.000109515	948484/947795/947797/947101/947103/947800/947819	7
	OA.48 hr	OA	48 hr	BP	GO:0022613	ribonucleoprotein complex biogenesis	7/26	107/3398	1.01277e-05	0.00014455	0.000109515	948484/947795/947797/947101/947103/947800/947819	7
	OA.48 hr	OA	48 hr	BP	GO:0043933	protein-containing complex organization	8/26	160/3398	1.53502e-05	0.000200832	0.000152156	945625/948484/947795/947797/947101/947103/947800/947819	8
	OA.48 hr	OA	48 hr	BP	GO:0006996	organelle organization	7/26	135/3398	4.67211e-05	0.000564247	0.000427489	948484/947795/947797/947101/947103/947800/947819	7
	OA.48 hr	OA	48 hr	BP	GO:0000027	ribosomal large subunit assembly	4/26	29/3398	5.62267e-05	0.000588506	0.000445868	948484/947797/947800/947819	4
	OA.48 hr	OA	48 hr	BP	GO:0042273	ribosomal large subunit biogenesis	4/26	29/3398	5.62267e-05	0.000588506	0.000445868	948484/947797/947800/947819	4
	OA.48 hr	OA	48 hr	BP	GO:0043207	response to external biotic stimulus	4/26	32/3398	8.38112e-05	0.000774021	0.000586419	945635/945887/945893/948557	4
	OA.48 hr	OA	48 hr	BP	GO:0051707	response to other organism	4/26	32/3398	8.38112e-05	0.000774021	0.000586419	945635/945887/945893/948557	4
	OA.48 hr	OA	48 hr	BP	GO:0009607	response to biotic stimulus	4/26	37/3398	0.000149977	0.00130813	0.000991077	945635/945887/945893/948557	4
	OA.48 hr	OA	48 hr	BP	GO:0022607	cellular component assembly	8/26	225/3398	0.0001797	0.00148489	0.00112499	945625/948484/947795/947797/947101/947103/947800/947819	8
	OA.48 hr	OA	48 hr	BP	GO:0000028	ribosomal small subunit assembly	3/26	21/3398	0.000482954	0.00379119	0.0028723	947795/947101/947103	3
	OA.48 hr	OA	48 hr	BP	GO:0044419	biological process involved in interspecies interaction between organisms	4/26	53/3398	0.000611839	0.00457422	0.00346555	945635/945887/945893/948557	4
	OA.48 hr	OA	48 hr	BP	GO:0006412	translation	6/26	150/3398	0.000739838	0.00527975	0.00400008	948484/947795/947797/947103/947800/947819	6
	OA.48 hr	OA	48 hr	BP	GO:0042274	ribosomal small subunit biogenesis	3/26	27/3398	0.00103024	0.00703248	0.00532799	947795/947101/947103	3
	OA.48 hr	OA	48 hr	BP	GO:0043043	peptide biosynthetic process	6/26	163/3398	0.00114827	0.00751162	0.005691	948484/947795/947797/947103/947800/947819	6
	OA.48 hr	OA	48 hr	BP	GO:0044085	cellular component biogenesis	8/26	320/3398	0.00194471	0.0122128	0.00925272	945625/948484/947795/947797/947101/947103/947800/947819	8
	OA.48 hr	OA	48 hr	BP	GO:0006518	peptide metabolic process	6/26	189/3398	0.00247018	0.0149161	0.0113008	948484/947795/947797/947103/947800/947819	6
	OA.48 hr	OA	48 hr	BP	GO:0043604	amide biosynthetic process	6/26	197/3398	0.00304875	0.0177279	0.0134311	948484/947795/947797/947103/947800/947819	6
	OA.48 hr	OA	48 hr	BP	GO:0016043	cellular component organization	9/26	459/3398	0.00513942	0.0288174	0.0218329	945625/948484/947795/947797/947101/947103/947800/945407/947819	9
	OA.48 hr	OA	48 hr	BP	GO:0019645	anaerobic electron transport chain	2/26	15/3398	0.00556136	0.0301081	0.0228107	946252/946267	2
	OA.48 hr	OA	48 hr	BP	GO:0009605	response to external stimulus	5/26	171/3398	0.00845322	0.0442385	0.0335163	945635/948484/945887/945893/948557	5
	OA.48 hr	OA	48 hr	BP	GO:0043603	cellular amide metabolic process	6/26	250/3398	0.00981783	0.0497225	0.0376711	948484/947795/947797/947103/947800/947819	6
	OA.48 hr	OA	48 hr	CC	GO:0005840	ribosome	7/26	64/2961	7.52047e-07	2.63216e-05	1.82074e-05	948484/947795/947797/947101/947103/947800/947819	7
	OA.48 hr	OA	48 hr	CC	GO:0044391	ribosomal subunit	6/26	59/2961	8.17168e-06	8.70852e-05	6.02394e-05	948484/947795/947797/947103/947800/947819	6
	OA.48 hr	OA	48 hr	CC	GO:0022626	cytosolic ribosome	6/26	60/2961	9.0265e-06	8.70852e-05	6.02394e-05	948484/947795/947797/947103/947800/947819	6
	OA.48 hr	OA	48 hr	CC	GO:1990904	ribonucleoprotein complex	6/26	61/2961	9.9526e-06	8.70852e-05	6.02394e-05	948484/947795/947797/947103/947800/947819	6
	OA.48 hr	OA	48 hr	CC	GO:0043232	intracellular non-membrane-bounded organelle	7/26	102/2961	1.79798e-05	0.000125859	8.706e-05	948484/947795/947797/947101/947103/947800/947819	7
	OA.48 hr	OA	48 hr	CC	GO:0043229	intracellular organelle	7/26	109/2961	2.78644e-05	0.000162543	0.000112435	948484/947795/947797/947101/947103/947800/947819	7
	OA.48 hr	OA	48 hr	CC	GO:0043228	non-membrane-bounded organelle	7/26	129/2961	8.32729e-05	0.000416364	0.000288012	948484/947795/947797/947101/947103/947800/947819	7
	OA.48 hr	OA	48 hr	CC	GO:0043226	organelle	7/26	136/2961	0.000116764	0.000510842	0.000353364	948484/947795/947797/947101/947103/947800/947819	7
	OA.48 hr	OA	48 hr	CC	GO:0015934	large ribosomal subunit	4/26	34/2961	0.000181327	0.000634645	0.000439003	948484/947797/947800/947819	4
	OA.48 hr	OA	48 hr	CC	GO:0022625	cytosolic large ribosomal subunit	4/26	34/2961	0.000181327	0.000634645	0.000439003	948484/947797/947800/947819	4
	OA.48 hr	OA	48 hr	MF	GO:0003735	structural constituent of ribosome	6/24	58/3281	2.46836e-06	0.000182658	0.000161093	948484/947795/947797/947103/947800/947819	6
	OA.48 hr	OA	48 hr	MF	GO:0005198	structural molecule activity	6/24	72/3281	8.91283e-06	0.000329775	0.00029084	948484/947795/947797/947103/947800/947819	6
	OA.48 hr	OA	48 hr	MF	GO:0019843	rRNA binding	5/24	60/3281	5.62495e-05	0.00138749	0.00122367	948484/947795/947101/947800/947819	5
	OA.6 hr	OA	6 hr	BP	GO:0006189	'de novo' IMP biosynthetic process	5/63	12/3398	1.33769e-06	0.000682224	0.000557607	947032/946957/945153/946975/949031	5
	OA.6 hr	OA	6 hr	BP	GO:0006188	IMP biosynthetic process	5/63	15/3398	4.85869e-06	0.00118434	0.000968002	947032/946957/945153/946975/949031	5
	OA.6 hr	OA	6 hr	BP	GO:0046040	IMP metabolic process	5/63	16/3398	6.96668e-06	0.00118434	0.000968002	947032/946957/945153/946975/949031	5
	OA.6 hr	OA	6 hr	BP	GO:0015765	methylgalactoside transport	3/63	4/3398	2.39906e-05	0.00301828	0.00246695	949036/949041/949039	3
	OA.6 hr	OA	6 hr	BP	GO:0009127	purine nucleoside monophosphate biosynthetic process	5/63	22/3398	3.85444e-05	0.00301828	0.00246695	947032/946957/945153/946975/949031	5
	OA.6 hr	OA	6 hr	BP	GO:0009168	purine ribonucleoside monophosphate biosynthetic process	5/63	22/3398	3.85444e-05	0.00301828	0.00246695	947032/946957/945153/946975/949031	5
	OA.6 hr	OA	6 hr	BP	GO:0009126	purine nucleoside monophosphate metabolic process	5/63	23/3398	4.85516e-05	0.00301828	0.00246695	947032/946957/945153/946975/949031	5
	OA.6 hr	OA	6 hr	BP	GO:0009167	purine ribonucleoside monophosphate metabolic process	5/63	23/3398	4.85516e-05	0.00301828	0.00246695	947032/946957/945153/946975/949031	5
	OA.6 hr	OA	6 hr	BP	GO:0015834	peptidoglycan-associated peptide transport	3/63	5/3398	5.9182e-05	0.00301828	0.00246695	945802/945818/945810	3
	OA.6 hr	OA	6 hr	BP	GO:1901656	glycoside transport	3/63	5/3398	5.9182e-05	0.00301828	0.00246695	949036/949041/949039	3
	OA.6 hr	OA	6 hr	BP	GO:0015757	galactose transmembrane transport	3/63	7/3398	0.000201691	0.00935114	0.00764303	949036/949041/949039	3
	OA.6 hr	OA	6 hr	BP	GO:0009399	nitrogen fixation	2/63	2/3398	0.000338387	0.0143814	0.0117545	948361/948360	2
	OA.6 hr	OA	6 hr	BP	GO:0009156	ribonucleoside monophosphate biosynthetic process	5/63	35/3398	0.000394611	0.0150243	0.0122799	947032/946957/945153/946975/949031	5
	OA.6 hr	OA	6 hr	BP	GO:0009238	enterobactin metabolic process	3/63	9/3398	0.00047135	0.0150243	0.0122799	945181/947426/1450243	3
	OA.6 hr	OA	6 hr	BP	GO:0030638	polyketide metabolic process	3/63	9/3398	0.00047135	0.0150243	0.0122799	945181/947426/1450243	3
	OA.6 hr	OA	6 hr	BP	GO:0033067	macrolide metabolic process	3/63	9/3398	0.00047135	0.0150243	0.0122799	945181/947426/1450243	3
	OA.6 hr	OA	6 hr	BP	GO:0009161	ribonucleoside monophosphate metabolic process	5/63	38/3398	0.000584584	0.0175375	0.0143341	947032/946957/945153/946975/949031	5
	OA.6 hr	OA	6 hr	BP	GO:0009124	nucleoside monophosphate biosynthetic process	5/63	40/3398	0.000744804	0.0211028	0.0172481	947032/946957/945153/946975/949031	5
	OA.6 hr	OA	6 hr	BP	GO:0071941	nitrogen cycle metabolic process	4/63	24/3398	0.000863438	0.0218957	0.0178962	947868/948361/947881/948360	4
	OA.6 hr	OA	6 hr	BP	GO:0009237	siderophore metabolic process	3/63	11/3398	0.000901589	0.0218957	0.0178962	945181/947426/1450243	3
	OA.6 hr	OA	6 hr	BP	GO:0009712	catechol-containing compound metabolic process	3/63	11/3398	0.000901589	0.0218957	0.0178962	945181/947426/1450243	3
	OA.6 hr	OA	6 hr	BP	GO:0016999	antibiotic metabolic process	3/63	12/3398	0.00118627	0.0263043	0.0214995	945181/947426/1450243	3
	OA.6 hr	OA	6 hr	BP	GO:0018958	phenol-containing compound metabolic process	3/63	12/3398	0.00118627	0.0263043	0.0214995	945181/947426/1450243	3
	OA.6 hr	OA	6 hr	BP	GO:1901264	carbohydrate derivative transport	5/63	45/3398	0.00128784	0.0273667	0.0223678	949036/949041/948201/945350/949039	5
	OA.6 hr	OA	6 hr	BP	GO:0009152	purine ribonucleotide biosynthetic process	5/63	46/3398	0.00142447	0.0290593	0.0237512	947032/946957/945153/946975/949031	5
	OA.6 hr	OA	6 hr	BP	GO:0009123	nucleoside monophosphate metabolic process	5/63	47/3398	0.00157153	0.0308262	0.0251954	947032/946957/945153/946975/949031	5
	OA.6 hr	OA	6 hr	BP	GO:0008645	hexose transmembrane transport	4/63	29/3398	0.00180045	0.0324935	0.0265582	949036/949041/949039/948177	4
	OA.6 hr	OA	6 hr	BP	GO:0006777	Mo-molybdopterin cofactor biosynthetic process	3/63	14/3398	0.00191138	0.0324935	0.0265582	945396/945398/945397	3
	OA.6 hr	OA	6 hr	BP	GO:0019720	Mo-molybdopterin cofactor metabolic process	3/63	14/3398	0.00191138	0.0324935	0.0265582	945396/945398/945397	3
	OA.6 hr	OA	6 hr	BP	GO:0043545	molybdopterin cofactor metabolic process	3/63	14/3398	0.00191138	0.0324935	0.0265582	945396/945398/945397	3
	OA.6 hr	OA	6 hr	BP	GO:0006868	glutamine transport	2/63	4/3398	0.00198202	0.0326074	0.0266512	945254/945435	2
	OA.6 hr	OA	6 hr	BP	GO:0006164	purine nucleotide biosynthetic process	5/63	50/3398	0.00207999	0.0331499	0.0270947	947032/946957/945153/946975/949031	5
	OA.6 hr	OA	6 hr	BP	GO:0006865	amino acid transport	7/63	101/3398	0.00234818	0.0358094	0.0292684	947354/945254/945363/945443/947165/946533/945435	7
	OA.6 hr	OA	6 hr	BP	GO:0090407	organophosphate biosynthetic process	10/63	192/3398	0.00242156	0.0358094	0.0292684	947032/946957/945153/949040/946975/949031/945396/945351/945398/945397	10
	OA.6 hr	OA	6 hr	BP	GO:0071702	organic substance transport	18/63	489/3398	0.00245751	0.0358094	0.0292684	949036/947354/945254/949041/945802/945818/945810/945554/945363/948201/945350/946633/945443/949039/947165/946533/948177/945435	18
	OA.6 hr	OA	6 hr	BP	GO:0051189	prosthetic group metabolic process	3/63	16/3398	0.00286375	0.0404287	0.0330439	945396/945398/945397	3
	OA.6 hr	OA	6 hr	BP	GO:0072522	purine-containing compound biosynthetic process	5/63	54/3398	0.00293306	0.0404287	0.0330439	947032/946957/945153/946975/949031	5
	OA.6 hr	OA	6 hr	BP	GO:1901334	lactone metabolic process	3/63	17/3398	0.00343173	0.0460574	0.0376445	945181/947426/1450243	3
	OA.6 hr	OA	6 hr	CC	GO:0009344	nitrite reductase complex [NAD(P)H]	2/58	2/2961	0.000377201	0.0181056	0.0123087	947868/947881	2
	OA.6 hr	OA	6 hr	MF	GO:1901505	carbohydrate derivative transmembrane transporter activity	7/60	33/3281	1.4108e-06	0.000313197	0.000245033	949036/945802/945818/945810/948201/945350/949039	7
	OA.6 hr	OA	6 hr	MF	GO:0015640	peptidoglycan peptide transmembrane transporter activity	3/60	4/3281	2.29704e-05	0.00254971	0.0019948	945802/945818/945810	3
	OA.6 hr	OA	6 hr	MF	GO:0015647	peptidoglycan transmembrane transporter activity	3/60	7/3281	0.000193239	0.0142997	0.0111875	945802/945818/945810	3
	OA.6 hr	OA	6 hr	MF	GO:0008942	nitrite reductase [NAD(P)H] activity	2/60	2/3281	0.000328945	0.0146052	0.0114265	947868/947881	2
	OA.6 hr	OA	6 hr	MF	GO:0106316	nitrite reductase NADH activity	2/60	2/3281	0.000328945	0.0146052	0.0114265	947868/947881	2
	OA.6 hr	OA	6 hr	MF	GO:0015186	L-glutamine transmembrane transporter activity	2/60	3/3281	0.000975198	0.0301297	0.0235723	945254/945435	2
	OA.6 hr	OA	6 hr	MF	GO:0015592	methylgalactoside transmembrane transporter activity	2/60	3/3281	0.000975198	0.0301297	0.0235723	949036/949039	2
	OA.6 hr	OA	6 hr	MF	GO:0016879	ligase activity, forming carbon-nitrogen bonds	5/60	44/3281	0.00108575	0.0301297	0.0235723	947032/946957/945153/947426/946975	5
	OA.6 hr	OA	6 hr	MF	GO:0016887	ATP hydrolysis activity	8/60	125/3281	0.00171355	0.0370631	0.0289967	949036/947032/945254/945802/948665/945818/947998/945435	8
	OA.6 hr	OA	6 hr	MF	GO:0140359	ABC-type transporter activity	5/60	49/3281	0.00177767	0.0370631	0.0289967	949036/945254/946883/946882/945435	5
	OA.6 hr	OA	6 hr	MF	GO:0140657	ATP-dependent activity	10/60	190/3281	0.00198656	0.0370631	0.0289967	949036/947032/945254/945802/948665/945818/947998/946883/946882/945435	10
	OA.6 hr	OA	6 hr	MF	GO:0035639	purine ribonucleoside triphosphate binding	18/60	489/3281	0.00200341	0.0370631	0.0289967	949036/947032/946957/945254/948361/945153/945802/947426/948665/949040/945818/946975/945396/945868/947998/948360/947217/945435	18
	OA.6 hr	OA	6 hr	MF	GO:0005354	galactose transmembrane transporter activity	2/60	5/3281	0.00317459	0.0469839	0.0367584	949036/949039	2
	OA.6 hr	OA	6 hr	MF	GO:0015419	ABC-type sulfate transporter activity	2/60	5/3281	0.00317459	0.0469839	0.0367584	946883/946882	2
	OA.6 hr	OA	6 hr	MF	GO:0098809	nitrite reductase activity	2/60	5/3281	0.00317459	0.0469839	0.0367584	947868/947881	2
	PFDoA.24 hr	PFDoA	24 hr	BP	GO:1901605	alpha-amino acid metabolic process	19/58	200/3398	2.26147e-10	8.9102e-08	7.35573e-08	945803/947498/945109/945846/945768/945856/945198/945519/946204/948279/948278/948027/946058/948277/946187/948531/948287/945351/947635	19
	PFDoA.24 hr	PFDoA	24 hr	BP	GO:1901607	alpha-amino acid biosynthetic process	15/58	120/3398	5.71158e-10	1.00807e-07	8.32206e-08	945803/947498/945109/945846/945768/945856/945198/945519/946204/948279/948278/948277/946187/948531/948287	15
	PFDoA.24 hr	PFDoA	24 hr	BP	GO:0008652	cellular amino acid biosynthetic process	16/58	144/3398	8.18925e-10	1.00807e-07	8.32206e-08	945803/947498/945109/945846/945768/945856/945198/945519/946204/948279/948278/946229/948277/946187/948531/948287	16
	PFDoA.24 hr	PFDoA	24 hr	BP	GO:0000162	tryptophan biosynthetic process	6/58	9/3398	1.53514e-09	1.00807e-07	8.32206e-08	945109/945846/945768/945856/945519/946204	6
	PFDoA.24 hr	PFDoA	24 hr	BP	GO:0042435	indole-containing compound biosynthetic process	6/58	9/3398	1.53514e-09	1.00807e-07	8.32206e-08	945109/945846/945768/945856/945519/946204	6
	PFDoA.24 hr	PFDoA	24 hr	BP	GO:0046219	indolalkylamine biosynthetic process	6/58	9/3398	1.53514e-09	1.00807e-07	8.32206e-08	945109/945846/945768/945856/945519/946204	6
	PFDoA.24 hr	PFDoA	24 hr	BP	GO:0006520	cellular amino acid metabolic process	20/58	262/3398	3.47427e-09	1.95552e-07	1.61436e-07	945803/947498/945109/945846/945768/945856/945198/945519/946204/948279/948278/946229/948027/946058/948277/946187/948531/948287/945351/947635	20
	PFDoA.24 hr	PFDoA	24 hr	BP	GO:0006568	tryptophan metabolic process	6/58	12/3398	1.62296e-08	6.39446e-07	5.27889e-07	945109/945846/945768/945856/945519/946204	6
	PFDoA.24 hr	PFDoA	24 hr	BP	GO:0006586	indolalkylamine metabolic process	6/58	12/3398	1.62296e-08	6.39446e-07	5.27889e-07	945109/945846/945768/945856/945519/946204	6
	PFDoA.24 hr	PFDoA	24 hr	BP	GO:0042430	indole-containing compound metabolic process	6/58	12/3398	1.62296e-08	6.39446e-07	5.27889e-07	945109/945846/945768/945856/945519/946204	6
	PFDoA.24 hr	PFDoA	24 hr	BP	GO:0046394	carboxylic acid biosynthetic process	17/58	209/3398	2.82538e-08	9.97266e-07	8.23284e-07	945803/947498/945109/945846/945768/945856/945198/945519/946204/948279/948278/946229/948277/946187/948531/948287/945351	17
	PFDoA.24 hr	PFDoA	24 hr	BP	GO:0016053	organic acid biosynthetic process	17/58	210/3398	3.03736e-08	9.97266e-07	8.23284e-07	945803/947498/945109/945846/945768/945856/945198/945519/946204/948279/948278/946229/948277/946187/948531/948287/945351	17
	PFDoA.24 hr	PFDoA	24 hr	BP	GO:0009309	amine biosynthetic process	6/58	16/3398	1.33409e-07	3.75452e-06	3.09951e-06	945109/945846/945768/945856/945519/946204	6
	PFDoA.24 hr	PFDoA	24 hr	BP	GO:0042401	cellular biogenic amine biosynthetic process	6/58	16/3398	1.33409e-07	3.75452e-06	3.09951e-06	945109/945846/945768/945856/945519/946204	6
	PFDoA.24 hr	PFDoA	24 hr	BP	GO:0009073	aromatic amino acid family biosynthetic process	7/58	26/3398	1.49069e-07	3.91554e-06	3.23243e-06	945109/945846/945768/945856/945519/946204/946229	7
	PFDoA.24 hr	PFDoA	24 hr	BP	GO:0009268	response to pH	8/58	40/3398	2.20885e-07	5.4393e-06	4.49037e-06	948021/948026/945363/948024/946187/948025/947997/946845	8
	PFDoA.24 hr	PFDoA	24 hr	BP	GO:0009072	aromatic amino acid family metabolic process	7/58	33/3398	8.82303e-07	2.04487e-05	1.68812e-05	945109/945846/945768/945856/945519/946204/946229	7
	PFDoA.24 hr	PFDoA	24 hr	BP	GO:0071468	cellular response to acidic pH	5/58	17/3398	6.43761e-06	0.000140912	0.000116329	948021/948026/948025/947997/946845	5
	PFDoA.24 hr	PFDoA	24 hr	BP	GO:0010447	response to acidic pH	6/58	30/3398	8.22048e-06	0.000170467	0.000140727	948021/948026/946187/948025/947997/946845	6
	PFDoA.24 hr	PFDoA	24 hr	BP	GO:0044283	small molecule biosynthetic process	17/58	312/3398	9.1222e-06	0.000173552	0.000143275	945803/947498/945109/945846/945768/945856/945198/945519/946204/948279/948278/946229/948277/946187/948531/948287/945351	17
	PFDoA.24 hr	PFDoA	24 hr	BP	GO:0009066	aspartate family amino acid metabolic process	8/58	64/3398	9.25025e-06	0.000173552	0.000143275	945803/947498/945198/948278/948531/948287/945351/947635	8
	PFDoA.24 hr	PFDoA	24 hr	BP	GO:0006566	threonine metabolic process	5/58	19/3398	1.17847e-05	0.000201877	0.000166657	945803/947498/945198/948287/947635	5
	PFDoA.24 hr	PFDoA	24 hr	BP	GO:0071467	cellular response to pH	5/58	19/3398	1.17847e-05	0.000201877	0.000166657	948021/948026/948025/947997/946845	5
	PFDoA.24 hr	PFDoA	24 hr	BP	GO:0043648	dicarboxylic acid metabolic process	9/58	97/3398	2.90014e-05	0.000476107	0.000393046	945803/948278/946229/948027/946058/946187/948531/945351/946845	9
	PFDoA.24 hr	PFDoA	24 hr	BP	GO:0051454	intracellular pH elevation	3/58	5/3398	4.60881e-05	0.000698413	0.000576568	948027/946058/946057	3
	PFDoA.24 hr	PFDoA	24 hr	BP	GO:1990451	cellular stress response to acidic pH	3/58	5/3398	4.60881e-05	0.000698413	0.000576568	948021/948026/948025	3
	PFDoA.24 hr	PFDoA	24 hr	BP	GO:0006549	isoleucine metabolic process	4/58	15/3398	9.07309e-05	0.00123713	0.0010213	948279/948278/948277/948287	4
	PFDoA.24 hr	PFDoA	24 hr	BP	GO:0009097	isoleucine biosynthetic process	4/58	15/3398	9.07309e-05	0.00123713	0.0010213	948279/948278/948277/948287	4
	PFDoA.24 hr	PFDoA	24 hr	BP	GO:0009088	threonine biosynthetic process	3/58	6/3398	9.10576e-05	0.00123713	0.0010213	945803/947498/945198	3
	PFDoA.24 hr	PFDoA	24 hr	BP	GO:0051453	regulation of intracellular pH	3/58	7/3398	0.000157418	0.00206742	0.00170674	948027/946058/946057	3
	PFDoA.24 hr	PFDoA	24 hr	BP	GO:0006576	cellular biogenic amine metabolic process	6/58	50/3398	0.000168915	0.00214686	0.00177232	945109/945846/945768/945856/945519/946204	6
	PFDoA.24 hr	PFDoA	24 hr	BP	GO:0009308	amine metabolic process	6/58	52/3398	0.000210768	0.00251644	0.00207742	945109/945846/945768/945856/945519/946204	6
	PFDoA.24 hr	PFDoA	24 hr	BP	GO:0044106	cellular amine metabolic process	6/58	52/3398	0.000210768	0.00251644	0.00207742	945109/945846/945768/945856/945519/946204	6
	PFDoA.24 hr	PFDoA	24 hr	BP	GO:0006538	glutamate catabolic process	2/58	2/3398	0.000286407	0.0032584	0.00268994	948027/946058	2
	PFDoA.24 hr	PFDoA	24 hr	BP	GO:0009067	aspartate family amino acid biosynthetic process	5/58	36/3398	0.000305992	0.0032584	0.00268994	945803/947498/945198/948278/948531	5
	PFDoA.24 hr	PFDoA	24 hr	BP	GO:0071214	cellular response to abiotic stimulus	5/58	36/3398	0.000305992	0.0032584	0.00268994	948021/948026/948025/947997/946845	5
	PFDoA.24 hr	PFDoA	24 hr	BP	GO:0104004	cellular response to environmental stimulus	5/58	36/3398	0.000305992	0.0032584	0.00268994	948021/948026/948025/947997/946845	5
	PFDoA.24 hr	PFDoA	24 hr	BP	GO:0030004	cellular monovalent inorganic cation homeostasis	3/58	9/3398	0.000368703	0.00372484	0.00307501	948027/946058/946057	3
	PFDoA.24 hr	PFDoA	24 hr	BP	GO:0030641	regulation of cellular pH	3/58	9/3398	0.000368703	0.00372484	0.00307501	948027/946058/946057	3
	PFDoA.24 hr	PFDoA	24 hr	BP	GO:0006885	regulation of pH	3/58	10/3398	0.000520341	0.00500035	0.00412799	948027/946058/946057	3
	PFDoA.24 hr	PFDoA	24 hr	BP	GO:0055067	monovalent inorganic cation homeostasis	3/58	10/3398	0.000520341	0.00500035	0.00412799	948027/946058/946057	3
	PFDoA.24 hr	PFDoA	24 hr	BP	GO:0055080	cation homeostasis	6/58	63/3398	0.000608379	0.00570718	0.00471151	948027/946058/946057/947918/947919/947909	6
	PFDoA.24 hr	PFDoA	24 hr	BP	GO:0042592	homeostatic process	7/58	88/3398	0.000631988	0.00579077	0.00478052	948027/946058/946057/947918/947919/947909/947161	7
	PFDoA.24 hr	PFDoA	24 hr	BP	GO:0050801	ion homeostasis	6/58	64/3398	0.000662518	0.00580071	0.00478873	948027/946058/946057/947918/947919/947909	6
	PFDoA.24 hr	PFDoA	24 hr	BP	GO:0098771	inorganic ion homeostasis	6/58	64/3398	0.000662518	0.00580071	0.00478873	948027/946058/946057/947918/947919/947909	6
	PFDoA.24 hr	PFDoA	24 hr	BP	GO:0009081	branched-chain amino acid metabolic process	4/58	26/3398	0.000863716	0.00723912	0.00597619	948279/948278/948277/948287	4
	PFDoA.24 hr	PFDoA	24 hr	BP	GO:0009082	branched-chain amino acid biosynthetic process	4/58	26/3398	0.000863716	0.00723912	0.00597619	948279/948278/948277/948287	4
	PFDoA.24 hr	PFDoA	24 hr	BP	GO:0065008	regulation of biological quality	8/58	121/3398	0.000881924	0.00723912	0.00597619	948027/946058/946057/947918/947919/947909/947161/947500	8
	PFDoA.24 hr	PFDoA	24 hr	BP	GO:0043649	dicarboxylic acid catabolic process	3/58	12/3398	0.00093102	0.00748616	0.00618013	948027/946058/946845	3
	PFDoA.24 hr	PFDoA	24 hr	BP	GO:0048878	chemical homeostasis	6/58	69/3398	0.000991713	0.0078147	0.00645136	948027/946058/946057/947918/947919/947909	6
	PFDoA.24 hr	PFDoA	24 hr	BP	GO:0006573	valine metabolic process	3/58	13/3398	0.0011957	0.00905972	0.00747917	948279/948278/948277	3
	PFDoA.24 hr	PFDoA	24 hr	BP	GO:0009099	valine biosynthetic process	3/58	13/3398	0.0011957	0.00905972	0.00747917	948279/948278/948277	3
	PFDoA.24 hr	PFDoA	24 hr	BP	GO:0019725	cellular homeostasis	6/58	75/3398	0.00153912	0.0114418	0.00944566	948027/946058/946057/947918/947919/947161	6
	PFDoA.24 hr	PFDoA	24 hr	BP	GO:0030003	cellular cation homeostasis	5/58	51/3398	0.00156824	0.0114423	0.0094461	948027/946058/946057/947918/947919	5
	PFDoA.24 hr	PFDoA	24 hr	BP	GO:0009090	homoserine biosynthetic process	2/58	4/3398	0.00168089	0.0120413	0.00994057	945803/948531	2
	PFDoA.24 hr	PFDoA	24 hr	BP	GO:0006873	cellular ion homeostasis	5/58	52/3398	0.00171265	0.0120497	0.00994752	948027/946058/946057/947918/947919	5
	PFDoA.24 hr	PFDoA	24 hr	BP	GO:0055082	cellular chemical homeostasis	5/58	57/3398	0.00258556	0.0178721	0.0147542	948027/946058/946057/947918/947919	5
	PFDoA.24 hr	PFDoA	24 hr	BP	GO:0006536	glutamate metabolic process	3/58	19/3398	0.00376675	0.0251542	0.0207659	948027/946058/946187	3
	PFDoA.24 hr	PFDoA	24 hr	BP	GO:0009065	glutamine family amino acid catabolic process	3/58	19/3398	0.00376675	0.0251542	0.0207659	948027/946058/946187	3
	PFDoA.24 hr	PFDoA	24 hr	BP	GO:1901606	alpha-amino acid catabolic process	5/58	64/3398	0.00429915	0.0282311	0.0233059	948027/946058/946187/948287/947635	5
	PFDoA.24 hr	PFDoA	24 hr	BP	GO:0043650	dicarboxylic acid biosynthetic process	4/58	40/3398	0.00442039	0.0285514	0.0235703	948278/946229/946187/945351	4
	PFDoA.24 hr	PFDoA	24 hr	BP	GO:0006531	aspartate metabolic process	2/58	8/3398	0.00750624	0.0477009	0.0393791	948278/945351	2
	PFDoA.24 hr	PFDoA	24 hr	MF	GO:0019202	amino acid kinase activity	3/53	5/3281	3.89257e-05	0.00615026	0.0054496	945803/947498/948531	3
	PFDoA.24 hr	PFDoA	24 hr	MF	GO:0016829	lyase activity	11/53	192/3281	0.00018023	0.00809257	0.00717063	945109/945846/945768/945198/945519/946204/948027/946058/948277/948287/946845	11
	PFDoA.24 hr	PFDoA	24 hr	MF	GO:0004049	anthranilate synthase activity	2/53	2/3281	0.000256094	0.00809257	0.00717063	945109/945846	2
	PFDoA.24 hr	PFDoA	24 hr	MF	GO:0004351	glutamate decarboxylase activity	2/53	2/3281	0.000256094	0.00809257	0.00717063	948027/946058	2
	PFDoA.24 hr	PFDoA	24 hr	MF	GO:0004834	tryptophan synthase activity	2/53	2/3281	0.000256094	0.00809257	0.00717063	945768/946204	2
	PFDoA.24 hr	PFDoA	24 hr	MF	GO:0004072	aspartate kinase activity	2/53	3/3281	0.000760315	0.0200216	0.0177407	945803/948531	2
	PFDoA.24 hr	PFDoA	24 hr	MF	GO:0016830	carbon-carbon lyase activity	6/53	72/3281	0.000919081	0.020745	0.0183816	945109/945846/945519/948027/946058/946845	6
	PFDoA.24 hr	PFDoA	24 hr	MF	GO:0016831	carboxy-lyase activity	4/53	30/3281	0.00121895	0.0240743	0.0213316	945519/948027/946058/946845	4
	PFDoA.24 hr	PFDoA	24 hr	MF	GO:0016774	phosphotransferase activity, carboxyl group as acceptor	3/53	15/3281	0.00157926	0.0277248	0.0245663	945803/948531/947635	3
	PFDoA.24 hr	PFDoA	24 hr	MF	GO:0019842	vitamin binding	6/53	83/3281	0.00193818	0.0286363	0.0253739	945768/945198/948027/946058/948287/946845	6
	PFDoA.24 hr	PFDoA	24 hr	MF	GO:0030170	pyridoxal phosphate binding	5/53	58/3281	0.00217491	0.0286363	0.0253739	945768/945198/948027/946058/948287	5
	PFDoA.24 hr	PFDoA	24 hr	MF	GO:0070279	vitamin B6 binding	5/53	58/3281	0.00217491	0.0286363	0.0253739	945768/945198/948027/946058/948287	5
	PFDoA.24 hr	PFDoA	24 hr	MF	GO:0000150	DNA strand exchange activity	2/53	5/3281	0.00248218	0.0301681	0.0267312	945166/945721	2
	PFDoA.48 hr	PFDoA	48 hr	BP	GO:0006412	translation	20/44	150/3398	1.59129e-16	5.76046e-14	4.43885e-14	947817/949057/947816/947828/948721/947819/947800/947809/946643/947810/944759/947372/945190/947818/948484/947801/944866/947686/947874/947802	20
	PFDoA.48 hr	PFDoA	48 hr	BP	GO:0043043	peptide biosynthetic process	20/44	163/3398	8.54682e-16	1.54697e-13	1.19206e-13	947817/949057/947816/947828/948721/947819/947800/947809/946643/947810/944759/947372/945190/947818/948484/947801/944866/947686/947874/947802	20
	PFDoA.48 hr	PFDoA	48 hr	BP	GO:0006518	peptide metabolic process	20/44	189/3398	1.63154e-14	1.96872e-12	1.51704e-12	947817/949057/947816/947828/948721/947819/947800/947809/946643/947810/944759/947372/945190/947818/948484/947801/944866/947686/947874/947802	20
	PFDoA.48 hr	PFDoA	48 hr	BP	GO:0043604	amide biosynthetic process	20/44	197/3398	3.68964e-14	3.33912e-12	2.57304e-12	947817/949057/947816/947828/948721/947819/947800/947809/946643/947810/944759/947372/945190/947818/948484/947801/944866/947686/947874/947802	20
	PFDoA.48 hr	PFDoA	48 hr	BP	GO:0042255	ribosome assembly	12/44	57/3398	2.06876e-12	1.49778e-10	1.15415e-10	947817/947819/947800/947810/944759/945190/947818/948484/947801/947686/947874/947802	12
	PFDoA.48 hr	PFDoA	48 hr	BP	GO:0043603	cellular amide metabolic process	20/44	250/3398	3.67851e-12	2.21936e-10	1.71018e-10	947817/949057/947816/947828/948721/947819/947800/947809/946643/947810/944759/947372/945190/947818/948484/947801/944866/947686/947874/947802	20
	PFDoA.48 hr	PFDoA	48 hr	BP	GO:0022618	ribonucleoprotein complex assembly	11/44	51/3398	1.48201e-11	6.7061e-10	5.16754e-10	947817/947819/947800/947810/944759/945190/948484/947801/947686/947874/947802	11
	PFDoA.48 hr	PFDoA	48 hr	BP	GO:0071826	ribonucleoprotein complex subunit organization	11/44	51/3398	1.48201e-11	6.7061e-10	5.16754e-10	947817/947819/947800/947810/944759/945190/948484/947801/947686/947874/947802	11
	PFDoA.48 hr	PFDoA	48 hr	BP	GO:0070925	organelle assembly	12/44	81/3398	1.67188e-10	6.05222e-09	4.66368e-09	947817/947819/947800/947810/944759/945190/947818/948484/947801/947686/947874/947802	12
	PFDoA.48 hr	PFDoA	48 hr	BP	GO:0140694	non-membrane-bounded organelle assembly	12/44	81/3398	1.67188e-10	6.05222e-09	4.66368e-09	947817/947819/947800/947810/944759/945190/947818/948484/947801/947686/947874/947802	12
	PFDoA.48 hr	PFDoA	48 hr	BP	GO:0042254	ribosome biogenesis	13/44	106/3398	2.92936e-10	9.62829e-09	7.4193e-09	947817/947816/947819/947800/947810/944759/945190/947818/948484/947801/947686/947874/947802	13
	PFDoA.48 hr	PFDoA	48 hr	BP	GO:0022613	ribonucleoprotein complex biogenesis	13/44	107/3398	3.30551e-10	9.62829e-09	7.4193e-09	947817/947816/947819/947800/947810/944759/945190/947818/948484/947801/947686/947874/947802	13
	PFDoA.48 hr	PFDoA	48 hr	BP	GO:0034645	cellular macromolecule biosynthetic process	20/44	319/3398	3.45767e-10	9.62829e-09	7.4193e-09	947817/949057/947816/947828/948721/947819/947800/947809/946643/947810/944759/947372/945190/947818/948484/947801/944866/947686/947874/947802	20
	PFDoA.48 hr	PFDoA	48 hr	BP	GO:0043933	protein-containing complex organization	15/44	160/3398	4.5406e-10	1.17407e-08	9.04706e-09	946091/947817/945591/947816/947819/947800/947810/944759/945190/947818/948484/947801/947686/947874/947802	15
	PFDoA.48 hr	PFDoA	48 hr	BP	GO:0006996	organelle organization	13/44	135/3398	6.24827e-09	1.50792e-07	1.16196e-07	947817/947819/947800/947810/944759/945190/947818/948484/947801/946614/947686/947874/947802	13
	PFDoA.48 hr	PFDoA	48 hr	BP	GO:0019538	protein metabolic process	21/44	466/3398	4.6813e-08	1.05914e-06	8.16147e-07	947817/949057/947816/947828/948721/947819/947800/947809/946643/947810/944759/947372/945190/947818/947356/948484/947801/944866/947686/947874/947802	21
	PFDoA.48 hr	PFDoA	48 hr	BP	GO:0065003	protein-containing complex assembly	11/44	124/3398	2.70544e-07	5.761e-06	4.43927e-06	947817/947819/947800/947810/944759/945190/948484/947801/947686/947874/947802	11
	PFDoA.48 hr	PFDoA	48 hr	BP	GO:0016043	cellular component organization	19/44	459/3398	1.13839e-06	2.28356e-05	1.75965e-05	946091/947817/945591/945694/947816/947819/947800/947810/944759/945190/947818/948484/945530/947801/946614/947086/947686/947874/947802	19
	PFDoA.48 hr	PFDoA	48 hr	BP	GO:0000027	ribosomal large subunit assembly	6/44	29/3398	1.26163e-06	2.28356e-05	1.75965e-05	947817/947819/947800/947810/945190/948484	6
	PFDoA.48 hr	PFDoA	48 hr	BP	GO:0042273	ribosomal large subunit biogenesis	6/44	29/3398	1.26163e-06	2.28356e-05	1.75965e-05	947817/947819/947800/947810/945190/948484	6
	PFDoA.48 hr	PFDoA	48 hr	BP	GO:0022607	cellular component assembly	13/44	225/3398	2.74499e-06	4.73183e-05	3.64622e-05	947817/947819/947800/947810/944759/945190/947818/948484/947801/947086/947686/947874/947802	13
	PFDoA.48 hr	PFDoA	48 hr	BP	GO:0000028	ribosomal small subunit assembly	5/44	21/3398	5.03331e-06	8.28208e-05	6.38195e-05	944759/947801/947686/947874/947802	5
	PFDoA.48 hr	PFDoA	48 hr	BP	GO:0042274	ribosomal small subunit biogenesis	5/44	27/3398	1.88487e-05	0.000296661	0.000228599	944759/947801/947686/947874/947802	5
	PFDoA.48 hr	PFDoA	48 hr	BP	GO:0044085	cellular component biogenesis	14/44	320/3398	2.73081e-05	0.000411897	0.000317397	947817/947816/947819/947800/947810/944759/945190/947818/948484/947801/947086/947686/947874/947802	14
	PFDoA.48 hr	PFDoA	48 hr	BP	GO:0032984	protein-containing complex disassembly	5/44	41/3398	0.000152932	0.00221445	0.0017064	946091/945591/947816/947818/948484	5
	PFDoA.48 hr	PFDoA	48 hr	BP	GO:0022411	cellular component disassembly	5/44	44/3398	0.000215326	0.002998	0.00231018	946091/945591/947816/947818/948484	5
	PFDoA.48 hr	PFDoA	48 hr	BP	GO:0031554	regulation of termination of DNA-templated transcription	4/44	32/3398	0.000675624	0.00905837	0.00698013	946091/945591/947816/947818	4
	PFDoA.48 hr	PFDoA	48 hr	BP	GO:0006353	DNA-templated transcription termination	4/44	33/3398	0.000761599	0.00942672	0.00726398	946091/945591/947816/947818	4
	PFDoA.48 hr	PFDoA	48 hr	BP	GO:0043244	regulation of protein-containing complex disassembly	4/44	33/3398	0.000761599	0.00942672	0.00726398	946091/945591/947816/947818	4
	PFDoA.48 hr	PFDoA	48 hr	BP	GO:0065008	regulation of biological quality	7/44	121/3398	0.00078122	0.00942672	0.00726398	947909/947919/946345/945420/947918/945530/947802	7
	PFDoA.48 hr	PFDoA	48 hr	BP	GO:0051128	regulation of cellular component organization	5/44	63/3398	0.00116117	0.0135594	0.0104485	946091/945591/947816/945190/947818	5
	PFDoA.48 hr	PFDoA	48 hr	BP	GO:0055072	iron ion homeostasis	4/44	40/3398	0.00159239	0.0180139	0.013881	947909/947919/945420/947918	4
	PFDoA.48 hr	PFDoA	48 hr	BP	GO:0009409	response to cold	3/44	20/3398	0.00198071	0.0217277	0.0167428	946091/945591/947451	3
	PFDoA.48 hr	PFDoA	48 hr	BP	GO:0010629	negative regulation of gene expression	4/44	45/3398	0.00247678	0.0263704	0.0203203	947828/947818/947686/947802	4
	PFDoA.48 hr	PFDoA	48 hr	BP	GO:0031564	transcription antitermination	3/44	22/3398	0.00262777	0.0264237	0.0203614	946091/945591/947816	3
	PFDoA.48 hr	PFDoA	48 hr	BP	GO:0033212	iron import into cell	3/44	22/3398	0.00262777	0.0264237	0.0203614	947919/945420/947918	3
	PFDoA.48 hr	PFDoA	48 hr	BP	GO:0050821	protein stabilization	2/44	7/3398	0.00330273	0.0323132	0.0248997	946345/945420	2
	PFDoA.48 hr	PFDoA	48 hr	BP	GO:0055076	transition metal ion homeostasis	4/44	50/3398	0.00365256	0.0347954	0.0268124	947909/947919/945420/947918	4
	PFDoA.48 hr	PFDoA	48 hr	BP	GO:0055065	metal ion homeostasis	4/44	53/3398	0.00451517	0.04191	0.0322947	947909/947919/945420/947918	4
	PFDoA.48 hr	PFDoA	48 hr	BP	GO:0043242	negative regulation of protein-containing complex disassembly	2/44	9/3398	0.00556927	0.0491725	0.037891	946091/945591	2
	PFDoA.48 hr	PFDoA	48 hr	BP	GO:0060567	negative regulation of termination of DNA-templated transcription	2/44	9/3398	0.00556927	0.0491725	0.037891	946091/945591	2
	PFDoA.48 hr	PFDoA	48 hr	CC	GO:0044391	ribosomal subunit	17/40	59/2961	6.48691e-20	1.77186e-18	1.12775e-18	947817/949057/947816/947828/948721/947819/947800/947809/947810/944759/945190/947818/948484/947801/947686/947874/947802	17
	PFDoA.48 hr	PFDoA	48 hr	CC	GO:0022626	cytosolic ribosome	17/40	60/2961	8.98387e-20	1.77186e-18	1.12775e-18	947817/949057/947816/947828/948721/947819/947800/947809/947810/944759/945190/947818/948484/947801/947686/947874/947802	17
	PFDoA.48 hr	PFDoA	48 hr	CC	GO:1990904	ribonucleoprotein complex	17/40	61/2961	1.23618e-19	1.77186e-18	1.12775e-18	947817/949057/947816/947828/948721/947819/947800/947809/947810/944759/945190/947818/948484/947801/947686/947874/947802	17
	PFDoA.48 hr	PFDoA	48 hr	CC	GO:0005840	ribosome	17/40	64/2961	3.1056e-19	3.33852e-18	2.12489e-18	947817/949057/947816/947828/948721/947819/947800/947809/947810/944759/945190/947818/948484/947801/947686/947874/947802	17
	PFDoA.48 hr	PFDoA	48 hr	CC	GO:0043232	intracellular non-membrane-bounded organelle	19/40	102/2961	2.11068e-18	1.81519e-17	1.15532e-17	947817/949057/947816/947828/948721/947819/947800/947809/947810/944759/945190/947818/948484/947801/946614/948722/947686/947874/947802	19
	PFDoA.48 hr	PFDoA	48 hr	CC	GO:0043229	intracellular organelle	19/40	109/2961	8.01579e-18	5.74465e-17	3.65633e-17	947817/949057/947816/947828/948721/947819/947800/947809/947810/944759/945190/947818/948484/947801/946614/948722/947686/947874/947802	19
	PFDoA.48 hr	PFDoA	48 hr	CC	GO:0043228	non-membrane-bounded organelle	19/40	129/2961	2.24507e-16	1.37911e-15	8.77771e-16	947817/949057/947816/947828/948721/947819/947800/947809/947810/944759/945190/947818/948484/947801/946614/948722/947686/947874/947802	19
	PFDoA.48 hr	PFDoA	48 hr	CC	GO:0043226	organelle	19/40	136/2961	6.28861e-16	3.38013e-15	2.15136e-15	947817/949057/947816/947828/948721/947819/947800/947809/947810/944759/945190/947818/948484/947801/946614/948722/947686/947874/947802	19
	PFDoA.48 hr	PFDoA	48 hr	CC	GO:0015934	large ribosomal subunit	10/40	34/2961	6.32219e-12	2.71854e-11	1.73028e-11	947817/949057/947828/947819/947800/947809/947810/945190/947818/948484	10
	PFDoA.48 hr	PFDoA	48 hr	CC	GO:0022625	cytosolic large ribosomal subunit	10/40	34/2961	6.32219e-12	2.71854e-11	1.73028e-11	947817/949057/947828/947819/947800/947809/947810/945190/947818/948484	10
	PFDoA.48 hr	PFDoA	48 hr	CC	GO:0015935	small ribosomal subunit	7/40	25/2961	1.9097e-08	6.84308e-08	4.35545e-08	947816/948721/944759/947801/947686/947874/947802	7
	PFDoA.48 hr	PFDoA	48 hr	CC	GO:0022627	cytosolic small ribosomal subunit	7/40	25/2961	1.9097e-08	6.84308e-08	4.35545e-08	947816/948721/944759/947801/947686/947874/947802	7
	PFDoA.48 hr	PFDoA	48 hr	MF	GO:0003735	structural constituent of ribosome	17/43	58/3281	3.81891e-20	4.9264e-18	3.93951e-18	947817/949057/947816/947828/948721/947819/947800/947809/947810/944759/945190/947818/948484/947801/947686/947874/947802	17
	PFDoA.48 hr	PFDoA	48 hr	MF	GO:0005198	structural molecule activity	17/43	72/3281	2.35509e-18	1.51903e-16	1.21473e-16	947817/949057/947816/947828/948721/947819/947800/947809/947810/944759/945190/947818/948484/947801/947686/947874/947802	17
	PFDoA.48 hr	PFDoA	48 hr	MF	GO:0019843	rRNA binding	15/43	60/3281	1.37432e-16	5.90956e-15	4.72572e-15	947817/949057/947828/948721/947819/947800/947809/947810/944759/945190/947818/948484/947801/947686/947802	15
	PFDoA.48 hr	PFDoA	48 hr	MF	GO:0003723	RNA binding	21/43	184/3281	6.18842e-16	1.99577e-14	1.59596e-14	946091/947817/945591/949057/947816/947828/948721/947819/947800/947809/946643/947810/944759/947372/945190/947818/948484/947801/947686/947707/947802	21
	PFDoA.48 hr	PFDoA	48 hr	MF	GO:0070180	large ribosomal subunit rRNA binding	4/43	10/3281	5.07729e-06	0.000130994	0.000104752	947828/947809/947810/948484	4
	PFDoA.48 hr	PFDoA	48 hr	MF	GO:0000049	tRNA binding	6/43	46/3281	2.24244e-05	0.000482124	0.000385542	947816/947800/946643/947372/945190/947707	6
	PFDoA.48 hr	PFDoA	48 hr	MF	GO:0070181	small ribosomal subunit rRNA binding	3/43	7/3281	7.07922e-05	0.0013046	0.00104325	948721/944759/947686	3
	PFDoA.48 hr	PFDoA	48 hr	MF	GO:0048027	mRNA 5'-UTR binding	3/43	9/3281	0.000166811	0.00268983	0.00215098	947828/948721/947818	3
	PFDoA.48 hr	PFDoA	48 hr	MF	GO:0003729	mRNA binding	4/43	24/3281	0.000224765	0.00322164	0.00257626	947828/948721/947818/947686	4
	PFDoA.48 hr	PFDoA	48 hr	MF	GO:0001072	transcription antitermination factor activity, RNA binding	3/43	11/3281	0.000321709	0.00415004	0.00331868	946091/945591/947816	3
	PFDoA.48 hr	PFDoA	48 hr	MF	GO:0031992	energy transducer activity	2/43	3/3281	0.000499256	0.00585491	0.00468202	946345/945420	2
	PFDoA.48 hr	PFDoA	48 hr	MF	GO:0030371	translation repressor activity	2/43	5/3281	0.00163659	0.0175934	0.014069	947818/947686	2
	PFDoA.48 hr	PFDoA	48 hr	MF	GO:0045182	translation regulator activity	3/43	23/3281	0.00309409	0.0307029	0.0245523	947818/944866/947686	3
	PFDoA.6 hr	PFDoA	6 hr	BP	GO:0070813	hydrogen sulfide metabolic process	6/35	6/3398	7.62556e-13	8.2356e-11	5.98004e-11	947221/947239/947219/947231/947217/947230	6
	PFDoA.6 hr	PFDoA	6 hr	BP	GO:0070814	hydrogen sulfide biosynthetic process	6/35	6/3398	7.62556e-13	8.2356e-11	5.98004e-11	947221/947239/947219/947231/947217/947230	6
	PFDoA.6 hr	PFDoA	6 hr	BP	GO:0006568	tryptophan metabolic process	7/35	12/3398	4.97953e-12	2.15116e-10	1.562e-10	948221/946204/945768/945519/945109/945846/945856	7
	PFDoA.6 hr	PFDoA	6 hr	BP	GO:0006586	indolalkylamine metabolic process	7/35	12/3398	4.97953e-12	2.15116e-10	1.562e-10	948221/946204/945768/945519/945109/945846/945856	7
	PFDoA.6 hr	PFDoA	6 hr	BP	GO:0042430	indole-containing compound metabolic process	7/35	12/3398	4.97953e-12	2.15116e-10	1.562e-10	948221/946204/945768/945519/945109/945846/945856	7
	PFDoA.6 hr	PFDoA	6 hr	BP	GO:0000103	sulfate assimilation	6/35	9/3398	6.26566e-11	1.50376e-09	1.09191e-09	947221/947239/947219/947231/947217/947230	6
	PFDoA.6 hr	PFDoA	6 hr	BP	GO:0000162	tryptophan biosynthetic process	6/35	9/3398	6.26566e-11	1.50376e-09	1.09191e-09	946204/945768/945519/945109/945846/945856	6
	PFDoA.6 hr	PFDoA	6 hr	BP	GO:0042435	indole-containing compound biosynthetic process	6/35	9/3398	6.26566e-11	1.50376e-09	1.09191e-09	946204/945768/945519/945109/945846/945856	6
	PFDoA.6 hr	PFDoA	6 hr	BP	GO:0046219	indolalkylamine biosynthetic process	6/35	9/3398	6.26566e-11	1.50376e-09	1.09191e-09	946204/945768/945519/945109/945846/945856	6
	PFDoA.6 hr	PFDoA	6 hr	BP	GO:0009309	amine biosynthetic process	6/35	16/3398	5.67333e-09	1.11404e-07	8.08924e-08	946204/945768/945519/945109/945846/945856	6
	PFDoA.6 hr	PFDoA	6 hr	BP	GO:0042401	cellular biogenic amine biosynthetic process	6/35	16/3398	5.67333e-09	1.11404e-07	8.08924e-08	946204/945768/945519/945109/945846/945856	6
	PFDoA.6 hr	PFDoA	6 hr	BP	GO:0009072	aromatic amino acid family metabolic process	7/35	33/3398	2.30581e-08	4.15045e-07	3.01373e-07	948221/946204/945768/945519/945109/945846/945856	7
	PFDoA.6 hr	PFDoA	6 hr	BP	GO:0009073	aromatic amino acid family biosynthetic process	6/35	26/3398	1.51525e-07	2.51765e-06	1.82812e-06	946204/945768/945519/945109/945846/945856	6
	PFDoA.6 hr	PFDoA	6 hr	BP	GO:1901607	alpha-amino acid biosynthetic process	10/35	120/3398	1.80513e-07	2.60455e-06	1.89122e-06	946877/947239/946888/946204/945768/947231/945519/945109/945846/945856	10
	PFDoA.6 hr	PFDoA	6 hr	BP	GO:0044272	sulfur compound biosynthetic process	8/35	65/3398	1.80871e-07	2.60455e-06	1.89122e-06	946877/947221/947239/946888/947219/947231/947217/947230	8
	PFDoA.6 hr	PFDoA	6 hr	BP	GO:1901605	alpha-amino acid metabolic process	12/35	200/3398	3.13508e-07	3.87953e-06	2.81701e-06	946877/948221/947239/946888/946204/945768/945351/947231/945519/945109/945846/945856	12
	PFDoA.6 hr	PFDoA	6 hr	BP	GO:0008272	sulfate transport	4/35	7/3398	3.23294e-07	3.87953e-06	2.81701e-06	946883/946882/2847743/946889	4
	PFDoA.6 hr	PFDoA	6 hr	BP	GO:1902358	sulfate transmembrane transport	4/35	7/3398	3.23294e-07	3.87953e-06	2.81701e-06	946883/946882/2847743/946889	4
	PFDoA.6 hr	PFDoA	6 hr	BP	GO:0006576	cellular biogenic amine metabolic process	7/35	50/3398	4.76306e-07	5.41485e-06	3.93183e-06	948221/946204/945768/945519/945109/945846/945856	7
	PFDoA.6 hr	PFDoA	6 hr	BP	GO:0009308	amine metabolic process	7/35	52/3398	6.2872e-07	6.46683e-06	4.6957e-06	948221/946204/945768/945519/945109/945846/945856	7
	PFDoA.6 hr	PFDoA	6 hr	BP	GO:0044106	cellular amine metabolic process	7/35	52/3398	6.2872e-07	6.46683e-06	4.6957e-06	948221/946204/945768/945519/945109/945846/945856	7
	PFDoA.6 hr	PFDoA	6 hr	BP	GO:0008652	cellular amino acid biosynthetic process	10/35	144/3398	1.01127e-06	9.92883e-06	7.20953e-06	946877/947239/946888/946204/945768/947231/945519/945109/945846/945856	10
	PFDoA.6 hr	PFDoA	6 hr	BP	GO:0019344	cysteine biosynthetic process	4/35	11/3398	2.96011e-06	2.77993e-05	2.01856e-05	946877/947239/946888/947231	4
	PFDoA.6 hr	PFDoA	6 hr	BP	GO:0098661	inorganic anion transmembrane transport	5/35	24/3398	3.18508e-06	2.86657e-05	2.08147e-05	946883/946882/948201/2847743/946889	5
	PFDoA.6 hr	PFDoA	6 hr	BP	GO:0015765	methylgalactoside transport	3/35	4/3398	3.97881e-06	3.30641e-05	2.40085e-05	949036/949039/949041	3
	PFDoA.6 hr	PFDoA	6 hr	BP	GO:0006790	sulfur compound metabolic process	9/35	130/3398	4.04166e-06	3.30641e-05	2.40085e-05	946883/946877/947221/947239/946888/947219/947231/947217/947230	9
	PFDoA.6 hr	PFDoA	6 hr	BP	GO:0046394	carboxylic acid biosynthetic process	11/35	209/3398	4.13301e-06	3.30641e-05	2.40085e-05	946877/947239/946888/946204/945768/945351/947231/945519/945109/945846/945856	11
	PFDoA.6 hr	PFDoA	6 hr	BP	GO:0016053	organic acid biosynthetic process	11/35	210/3398	4.33185e-06	3.34171e-05	2.42649e-05	946877/947239/946888/946204/945768/945351/947231/945519/945109/945846/945856	11
	PFDoA.6 hr	PFDoA	6 hr	BP	GO:0006520	cellular amino acid metabolic process	12/35	262/3398	5.75745e-06	4.28831e-05	3.11383e-05	946877/948221/947239/946888/946204/945768/945351/947231/945519/945109/945846/945856	12
	PFDoA.6 hr	PFDoA	6 hr	BP	GO:1901656	glycoside transport	3/35	5/3398	9.87673e-06	7.11124e-05	5.16362e-05	949036/949039/949041	3
	PFDoA.6 hr	PFDoA	6 hr	BP	GO:0015698	inorganic anion transport	5/35	36/3398	2.58493e-05	0.000180111	0.000130782	946883/946882/948201/2847743/946889	5
	PFDoA.6 hr	PFDoA	6 hr	BP	GO:0006534	cysteine metabolic process	4/35	19/3398	3.2788e-05	0.00021652	0.00015722	946877/947239/946888/947231	4
	PFDoA.6 hr	PFDoA	6 hr	BP	GO:0072348	sulfur compound transport	5/35	38/3398	3.39109e-05	0.00021652	0.00015722	946883/946882/946238/2847743/946889	5
	PFDoA.6 hr	PFDoA	6 hr	BP	GO:0015757	galactose transmembrane transport	3/35	7/3398	3.40818e-05	0.00021652	0.00015722	949036/949039/949041	3
	PFDoA.6 hr	PFDoA	6 hr	BP	GO:0009070	serine family amino acid biosynthetic process	4/35	25/3398	0.000102408	0.000618556	0.000449147	946877/947239/946888/947231	4
	PFDoA.6 hr	PFDoA	6 hr	BP	GO:0015709	thiosulfate transport	2/35	2/3398	0.000103093	0.000618556	0.000449147	946883/946889	2
	PFDoA.6 hr	PFDoA	6 hr	BP	GO:0000097	sulfur amino acid biosynthetic process	4/35	26/3398	0.000120144	0.000701384	0.00050929	946877/947239/946888/947231	4
	PFDoA.6 hr	PFDoA	6 hr	BP	GO:0044283	small molecule biosynthetic process	11/35	312/3398	0.000182357	0.00103417	0.000750936	946877/947239/946888/946204/945768/945351/947231/945519/945109/945846/945856	11
	PFDoA.6 hr	PFDoA	6 hr	BP	GO:0008645	hexose transmembrane transport	4/35	29/3398	0.000186726	0.00103417	0.000750936	949036/949039/948177/949041	4
	PFDoA.6 hr	PFDoA	6 hr	BP	GO:0019419	sulfate reduction	2/35	3/3398	0.000307275	0.00162246	0.00117811	947217/947230	2
	PFDoA.6 hr	PFDoA	6 hr	BP	GO:0098660	inorganic ion transmembrane transport	7/35	132/3398	0.000307968	0.00162246	0.00117811	946883/946882/948201/946533/2847743/946889/948177	7
	PFDoA.6 hr	PFDoA	6 hr	BP	GO:0000096	sulfur amino acid metabolic process	4/35	34/3398	0.000351497	0.0018077	0.00131261	946877/947239/946888/947231	4
	PFDoA.6 hr	PFDoA	6 hr	BP	GO:0006535	cysteine biosynthetic process from serine	2/35	4/3398	0.00061057	0.00306705	0.00222705	946877/946888	2
	PFDoA.6 hr	PFDoA	6 hr	BP	GO:0015749	monosaccharide transmembrane transport	4/35	43/3398	0.000875762	0.0042992	0.00312174	949036/949039/948177/949041	4
	PFDoA.6 hr	PFDoA	6 hr	BP	GO:0009069	serine family amino acid metabolic process	4/35	45/3398	0.00104197	0.00489275	0.00355272	946877/947239/946888/947231	4
	PFDoA.6 hr	PFDoA	6 hr	BP	GO:1901264	carbohydrate derivative transport	4/35	45/3398	0.00104197	0.00489275	0.00355272	949036/948201/949039/949041	4
	PFDoA.6 hr	PFDoA	6 hr	BP	GO:0034220	ion transmembrane transport	8/35	238/3398	0.00230772	0.0106057	0.00770103	946883/945554/946882/948201/946533/2847743/946889/948177	8
	PFDoA.6 hr	PFDoA	6 hr	BP	GO:0098656	anion transmembrane transport	5/35	110/3398	0.00485116	0.0218302	0.0158514	946883/946882/948201/2847743/946889	5
	PFDoA.6 hr	PFDoA	6 hr	BP	GO:0006563	L-serine metabolic process	2/35	13/3398	0.00748803	0.0330085	0.0239681	946877/946888	2
	PFDoA.6 hr	PFDoA	6 hr	BP	GO:0008643	carbohydrate transport	5/35	129/3398	0.0094776	0.0409432	0.0297297	949036/948201/949039/948177/949041	5
	PFDoA.6 hr	PFDoA	6 hr	CC	GO:0009337	sulfite reductase complex (NADPH)	2/29	2/2961	9.26458e-05	0.00231615	0.00156035	947239/947231	2
	PFDoA.6 hr	PFDoA	6 hr	CC	GO:1902495	transmembrane transporter complex	6/29	164/2961	0.0043121	0.0404938	0.02728	949036/945554/946882/949039/2847743/946889	6
	PFDoA.6 hr	PFDoA	6 hr	CC	GO:1990351	transporter complex	6/29	168/2961	0.00485925	0.0404938	0.02728	949036/945554/946882/949039/2847743/946889	6
	PFDoA.6 hr	PFDoA	6 hr	CC	GO:0043190	ATP-binding cassette (ABC) transporter complex	5/29	129/2961	0.00742105	0.0421588	0.0284017	949036/946882/949039/2847743/946889	5
	PFDoA.6 hr	PFDoA	6 hr	CC	GO:0098533	ATPase dependent transmembrane transport complex	5/29	133/2961	0.00843176	0.0421588	0.0284017	949036/946882/949039/2847743/946889	5
	PFDoA.6 hr	PFDoA	6 hr	MF	GO:0015419	ABC-type sulfate transporter activity	4/32	5/3281	3.70503e-08	5.29819e-06	3.23703e-06	946883/946882/2847743/946889	4
	PFDoA.6 hr	PFDoA	6 hr	MF	GO:0015116	sulfate transmembrane transporter activity	4/32	7/3281	2.55819e-07	1.8291e-05	1.11752e-05	946883/946882/2847743/946889	4
	PFDoA.6 hr	PFDoA	6 hr	MF	GO:0043225	ATPase-coupled inorganic anion transmembrane transporter activity	4/32	8/3281	5.08141e-07	2.42214e-05	1.47985e-05	946883/946882/2847743/946889	4
	PFDoA.6 hr	PFDoA	6 hr	MF	GO:0015103	inorganic anion transmembrane transporter activity	5/32	29/3281	6.41578e-06	0.000183491	0.000112107	946883/946882/948201/2847743/946889	5
	PFDoA.6 hr	PFDoA	6 hr	MF	GO:1901682	sulfur compound transmembrane transporter activity	5/32	29/3281	6.41578e-06	0.000183491	0.000112107	946883/946882/946238/2847743/946889	5
	PFDoA.6 hr	PFDoA	6 hr	MF	GO:0080146	L-cysteine desulfhydrase activity	3/32	6/3281	1.65337e-05	0.000394053	0.000240754	946877/948221/946888	3
	PFDoA.6 hr	PFDoA	6 hr	MF	GO:0140359	ABC-type transporter activity	5/32	49/3281	8.97318e-05	0.000941542	0.000575252	946883/949036/946882/2847743/946889	5
	PFDoA.6 hr	PFDoA	6 hr	MF	GO:0004049	anthranilate synthase activity	2/32	2/3281	9.21789e-05	0.000941542	0.000575252	945109/945846	2
	PFDoA.6 hr	PFDoA	6 hr	MF	GO:0004124	cysteine synthase activity	2/32	2/3281	9.21789e-05	0.000941542	0.000575252	946877/946888	2
	PFDoA.6 hr	PFDoA	6 hr	MF	GO:0004779	sulfate adenylyltransferase activity	2/32	2/3281	9.21789e-05	0.000941542	0.000575252	947219/947217	2
	PFDoA.6 hr	PFDoA	6 hr	MF	GO:0004781	sulfate adenylyltransferase (ATP) activity	2/32	2/3281	9.21789e-05	0.000941542	0.000575252	947219/947217	2
	PFDoA.6 hr	PFDoA	6 hr	MF	GO:0004783	sulfite reductase (NADPH) activity	2/32	2/3281	9.21789e-05	0.000941542	0.000575252	947239/947231	2
	PFDoA.6 hr	PFDoA	6 hr	MF	GO:0004834	tryptophan synthase activity	2/32	2/3281	9.21789e-05	0.000941542	0.000575252	946204/945768	2
	PFDoA.6 hr	PFDoA	6 hr	MF	GO:0016002	sulfite reductase activity	2/32	2/3281	9.21789e-05	0.000941542	0.000575252	947239/947231	2
	PFDoA.6 hr	PFDoA	6 hr	MF	GO:0042626	ATPase-coupled transmembrane transporter activity	6/32	82/3281	0.000109245	0.00101154	0.000618021	946883/949036/946882/2847743/946889/945945	6
	PFDoA.6 hr	PFDoA	6 hr	MF	GO:0015318	inorganic molecular entity transmembrane transporter activity	8/32	162/3281	0.00011318	0.00101154	0.000618021	946883/945554/946882/948201/946533/2847743/946889/948177	8
	PFDoA.6 hr	PFDoA	6 hr	MF	GO:0022804	active transmembrane transporter activity	10/32	277/3281	0.000188753	0.00158774	0.00097006	946883/949036/946882/948201/946238/946533/2847743/946889/948177/945945	10
	PFDoA.6 hr	PFDoA	6 hr	MF	GO:0016846	carbon-sulfur lyase activity	3/32	13/3281	0.000225679	0.0017929	0.0010954	946877/948221/946888	3
	PFDoA.6 hr	PFDoA	6 hr	MF	GO:0022853	active ion transmembrane transporter activity	7/32	137/3281	0.000265991	0.00196518	0.00120066	946883/946882/948201/946533/2847743/946889/948177	7
	PFDoA.6 hr	PFDoA	6 hr	MF	GO:0015592	methylgalactoside transmembrane transporter activity	2/32	3/3281	0.00027485	0.00196518	0.00120066	949036/949039	2
	PFDoA.6 hr	PFDoA	6 hr	MF	GO:0015075	ion transmembrane transporter activity	9/32	244/3281	0.000368539	0.00240529	0.00146955	946883/945554/946882/948201/946238/946533/2847743/946889/948177	9
	PFDoA.6 hr	PFDoA	6 hr	MF	GO:0016829	lyase activity	8/32	192/3281	0.000370044	0.00240529	0.00146955	946877/948221/946888/946204/945768/945519/945109/945846	8
	PFDoA.6 hr	PFDoA	6 hr	MF	GO:0015399	primary active transmembrane transporter activity	6/32	107/3281	0.000474546	0.00295044	0.00180262	946883/949036/946882/2847743/946889/945945	6
	PFDoA.6 hr	PFDoA	6 hr	MF	GO:0008509	anion transmembrane transporter activity	6/32	109/3281	0.000524438	0.00312477	0.00190914	946883/946882/948201/946238/2847743/946889	6
	PFDoA.6 hr	PFDoA	6 hr	MF	GO:0005354	galactose transmembrane transporter activity	2/32	5/3281	0.000905034	0.00517679	0.00316285	949036/949039	2
	PFDoA.6 hr	PFDoA	6 hr	MF	GO:0030170	pyridoxal phosphate binding	4/32	58/3281	0.00218664	0.0115811	0.00707569	946877/948221/946888/945768	4
	PFDoA.6 hr	PFDoA	6 hr	MF	GO:0070279	vitamin B6 binding	4/32	58/3281	0.00218664	0.0115811	0.00707569	946877/948221/946888/945768	4
	PFDoA.6 hr	PFDoA	6 hr	MF	GO:1901505	carbohydrate derivative transmembrane transporter activity	3/32	33/3281	0.00377066	0.0192573	0.0117656	949036/948201/949039	3
	PFDoA.6 hr	PFDoA	6 hr	MF	GO:0016668	oxidoreductase activity, acting on a sulfur group of donors, NAD(P) as acceptor	2/32	10/3281	0.00395028	0.019479	0.011901	947239/947231	2
	PFDoA.6 hr	PFDoA	6 hr	MF	GO:0016830	carbon-carbon lyase activity	4/32	72/3281	0.00481831	0.0223152	0.0136339	948221/945519/945109/945846	4
	PFDoA.6 hr	PFDoA	6 hr	MF	GO:0016765	transferase activity, transferring alkyl or aryl (other than methyl) groups	3/32	36/3281	0.00483756	0.0223152	0.0136339	946877/946888/945351	3
	PFDoA.6 hr	PFDoA	6 hr	MF	GO:0016833	oxo-acid-lyase activity	2/32	12/3281	0.00572361	0.0255774	0.015627	945109/945846	2
	PFDoA.6 hr	PFDoA	6 hr	MF	GO:0016667	oxidoreductase activity, acting on a sulfur group of donors	3/32	41/3281	0.00698781	0.0302805	0.0185004	947239/947231/947230	3
	PFDoA.6 hr	PFDoA	6 hr	MF	GO:0019842	vitamin binding	4/32	83/3281	0.00798357	0.0335779	0.020515	946877/948221/946888/945768	4
	PFDoA.6 hr	PFDoA	6 hr	MF	GO:0140657	ATP-dependent activity	6/32	190/3281	0.00891404	0.0364202	0.0222516	946883/949036/946882/2847743/946889/945945	6
	PFDoA.6 hr	PFDoA	6 hr	MF	GO:0070566	adenylyltransferase activity	2/32	17/3281	0.0114411	0.0454466	0.0277664	947219/947217	2
	PFOA.24 hr	PFOA	24 hr	BP	GO:0006568	tryptophan metabolic process	8/67	12/3398	6.93805e-12	1.12165e-09	8.90991e-10	946204/945768/945519/945856/945109/945846/948221/948220	8
	PFOA.24 hr	PFOA	24 hr	BP	GO:0006586	indolalkylamine metabolic process	8/67	12/3398	6.93805e-12	1.12165e-09	8.90991e-10	946204/945768/945519/945856/945109/945846/948221/948220	8
	PFOA.24 hr	PFOA	24 hr	BP	GO:0042430	indole-containing compound metabolic process	8/67	12/3398	6.93805e-12	1.12165e-09	8.90991e-10	946204/945768/945519/945856/945109/945846/948221/948220	8
	PFOA.24 hr	PFOA	24 hr	BP	GO:1901605	alpha-amino acid metabolic process	20/67	200/3398	4.89859e-10	5.93955e-08	4.71812e-08	946204/945768/945519/945198/945803/945856/947498/945109/946058/946187/948027/948279/945846/948221/948531/948278/948277/948258/945351/948220	20
	PFOA.24 hr	PFOA	24 hr	BP	GO:0046394	carboxylic acid biosynthetic process	20/67	209/3398	1.0883e-09	9.58795e-08	7.61625e-08	946204/945768/945519/945198/945803/945856/947498/945109/946229/946187/948279/945846/945388/945384/948531/948278/948277/948258/945351/946054	20
	PFOA.24 hr	PFOA	24 hr	BP	GO:0016053	organic acid biosynthetic process	20/67	210/3398	1.18614e-09	9.58795e-08	7.61625e-08	946204/945768/945519/945198/945803/945856/947498/945109/946229/946187/948279/945846/945388/945384/948531/948278/948277/948258/945351/946054	20
	PFOA.24 hr	PFOA	24 hr	BP	GO:0000162	tryptophan biosynthetic process	6/67	9/3398	3.75892e-09	2.02564e-07	1.60908e-07	946204/945768/945519/945856/945109/945846	6
	PFOA.24 hr	PFOA	24 hr	BP	GO:0042435	indole-containing compound biosynthetic process	6/67	9/3398	3.75892e-09	2.02564e-07	1.60908e-07	946204/945768/945519/945856/945109/945846	6
	PFOA.24 hr	PFOA	24 hr	BP	GO:0046219	indolalkylamine biosynthetic process	6/67	9/3398	3.75892e-09	2.02564e-07	1.60908e-07	946204/945768/945519/945856/945109/945846	6
	PFOA.24 hr	PFOA	24 hr	BP	GO:1901607	alpha-amino acid biosynthetic process	15/67	120/3398	5.07909e-09	2.46336e-07	1.95679e-07	946204/945768/945519/945198/945803/945856/947498/945109/946187/948279/945846/948531/948278/948277/948258	15
	PFOA.24 hr	PFOA	24 hr	BP	GO:0009072	aromatic amino acid family metabolic process	9/67	33/3398	6.89598e-09	3.0405e-07	2.41524e-07	946204/945768/945519/945856/945109/946229/945846/948221/948220	9
	PFOA.24 hr	PFOA	24 hr	BP	GO:0008652	cellular amino acid biosynthetic process	16/67	144/3398	8.28652e-09	3.34913e-07	2.66041e-07	946204/945768/945519/945198/945803/945856/947498/945109/946229/946187/948279/945846/948531/948278/948277/948258	16
	PFOA.24 hr	PFOA	24 hr	BP	GO:0006520	cellular amino acid metabolic process	21/67	262/3398	9.94878e-09	3.71166e-07	2.94838e-07	946204/945768/945519/945198/945803/945856/947498/945109/946229/946058/946187/948027/948279/945846/948221/948531/948278/948277/948258/945351/948220	21
	PFOA.24 hr	PFOA	24 hr	BP	GO:0009309	amine biosynthetic process	6/67	16/3398	3.21442e-07	1.03933e-05	8.25599e-06	946204/945768/945519/945856/945109/945846	6
	PFOA.24 hr	PFOA	24 hr	BP	GO:0042401	cellular biogenic amine biosynthetic process	6/67	16/3398	3.21442e-07	1.03933e-05	8.25599e-06	946204/945768/945519/945856/945109/945846	6
	PFOA.24 hr	PFOA	24 hr	BP	GO:0009073	aromatic amino acid family biosynthetic process	7/67	26/3398	4.12316e-07	1.24983e-05	9.92814e-06	946204/945768/945519/945856/945109/946229/945846	7
	PFOA.24 hr	PFOA	24 hr	BP	GO:0044283	small molecule biosynthetic process	20/67	312/3398	1.04781e-06	2.98935e-05	2.37461e-05	946204/945768/945519/945198/945803/945856/947498/945109/946229/946187/948279/945846/945388/945384/948531/948278/948277/948258/945351/946054	20
	PFOA.24 hr	PFOA	24 hr	BP	GO:0006576	cellular biogenic amine metabolic process	8/67	50/3398	4.15771e-06	0.000112027	8.89897e-05	946204/945768/945519/945856/945109/945846/948221/948220	8
	PFOA.24 hr	PFOA	24 hr	BP	GO:0009308	amine metabolic process	8/67	52/3398	5.6485e-06	0.000136976	0.000108808	946204/945768/945519/945856/945109/945846/948221/948220	8
	PFOA.24 hr	PFOA	24 hr	BP	GO:0044106	cellular amine metabolic process	8/67	52/3398	5.6485e-06	0.000136976	0.000108808	946204/945768/945519/945856/945109/945846/948221/948220	8
	PFOA.24 hr	PFOA	24 hr	BP	GO:0055080	cation homeostasis	8/67	63/3398	2.44774e-05	0.000565311	0.000449059	946058/946057/948027/947919/946500/947909/949042/947918	8
	PFOA.24 hr	PFOA	24 hr	BP	GO:0050801	ion homeostasis	8/67	64/3398	2.75402e-05	0.000580739	0.000461314	946058/946057/948027/947919/946500/947909/949042/947918	8
	PFOA.24 hr	PFOA	24 hr	BP	GO:0098771	inorganic ion homeostasis	8/67	64/3398	2.75402e-05	0.000580739	0.000461314	946058/946057/948027/947919/946500/947909/949042/947918	8
	PFOA.24 hr	PFOA	24 hr	BP	GO:0042592	homeostatic process	9/67	88/3398	4.33186e-05	0.000875397	0.000695378	946058/946057/948027/947919/946500/947909/949042/947918/947161	9
	PFOA.24 hr	PFOA	24 hr	BP	GO:0048878	chemical homeostasis	8/67	69/3398	4.81137e-05	0.000933406	0.000741457	946058/946057/948027/947919/946500/947909/949042/947918	8
	PFOA.24 hr	PFOA	24 hr	BP	GO:0009067	aspartate family amino acid biosynthetic process	6/67	36/3398	5.73335e-05	0.00106949	0.000849557	945198/945803/947498/948531/948278/948258	6
	PFOA.24 hr	PFOA	24 hr	BP	GO:0051454	intracellular pH elevation	3/67	5/3398	7.12659e-05	0.00123443	0.000980576	946058/946057/948027	3
	PFOA.24 hr	PFOA	24 hr	BP	GO:1990451	cellular stress response to acidic pH	3/67	5/3398	7.12659e-05	0.00123443	0.000980576	948025/948026/948021	3
	PFOA.24 hr	PFOA	24 hr	BP	GO:0065008	regulation of biological quality	10/67	121/3398	0.000100385	0.00167885	0.00133361	946058/946057/948027/947500/947919/946500/947909/949042/947918/947161	10
	PFOA.24 hr	PFOA	24 hr	BP	GO:0009268	response to pH	6/67	40/3398	0.000106195	0.00171682	0.00136377	948024/948025/948026/946187/945363/948021	6
	PFOA.24 hr	PFOA	24 hr	BP	GO:0009088	threonine biosynthetic process	3/67	6/3398	0.00014052	0.00219845	0.00174636	945198/945803/947498	3
	PFOA.24 hr	PFOA	24 hr	BP	GO:0009066	aspartate family amino acid metabolic process	7/67	64/3398	0.000215249	0.00326237	0.00259149	945198/945803/947498/948531/948278/948258/945351	7
	PFOA.24 hr	PFOA	24 hr	BP	GO:0051453	regulation of intracellular pH	3/67	7/3398	0.00024244	0.00356313	0.0028304	946058/946057/948027	3
	PFOA.24 hr	PFOA	24 hr	BP	GO:0006538	glutamate catabolic process	2/67	2/3398	0.000383089	0.00516106	0.00409973	946058/948027	2
	PFOA.24 hr	PFOA	24 hr	BP	GO:0006569	tryptophan catabolic process	2/67	2/3398	0.000383089	0.00516106	0.00409973	948221/948220	2
	PFOA.24 hr	PFOA	24 hr	BP	GO:0042436	indole-containing compound catabolic process	2/67	2/3398	0.000383089	0.00516106	0.00409973	948221/948220	2
	PFOA.24 hr	PFOA	24 hr	BP	GO:0030003	cellular cation homeostasis	6/67	51/3398	0.000420261	0.00550883	0.00437598	946058/946057/948027/947919/946500/947918	6
	PFOA.24 hr	PFOA	24 hr	BP	GO:0006873	cellular ion homeostasis	6/67	52/3398	0.000467787	0.00597045	0.00474267	946058/946057/948027/947919/946500/947918	6
	PFOA.24 hr	PFOA	24 hr	BP	GO:0043648	dicarboxylic acid metabolic process	8/67	97/3398	0.00053669	0.00667422	0.00530171	945803/946229/946058/946187/948027/948531/948278/945351	8
	PFOA.24 hr	PFOA	24 hr	BP	GO:0030004	cellular monovalent inorganic cation homeostasis	3/67	9/3398	0.000565573	0.00669031	0.00531449	946058/946057/948027	3
	PFOA.24 hr	PFOA	24 hr	BP	GO:0030641	regulation of cellular pH	3/67	9/3398	0.000565573	0.00669031	0.00531449	946058/946057/948027	3
	PFOA.24 hr	PFOA	24 hr	BP	GO:0019725	cellular homeostasis	7/67	75/3398	0.000579382	0.00669048	0.00531463	946058/946057/948027/947919/946500/947918/947161	7
	PFOA.24 hr	PFOA	24 hr	BP	GO:0055082	cellular chemical homeostasis	6/67	57/3398	0.000771791	0.00858544	0.00681991	946058/946057/948027/947919/946500/947918	6
	PFOA.24 hr	PFOA	24 hr	BP	GO:0006885	regulation of pH	3/67	10/3398	0.000796588	0.00858544	0.00681991	946058/946057/948027	3
	PFOA.24 hr	PFOA	24 hr	BP	GO:0055067	monovalent inorganic cation homeostasis	3/67	10/3398	0.000796588	0.00858544	0.00681991	946058/946057/948027	3
	PFOA.24 hr	PFOA	24 hr	BP	GO:0055072	iron ion homeostasis	5/67	40/3398	0.000988655	0.0104239	0.00828027	947919/946500/947909/949042/947918	5
	PFOA.24 hr	PFOA	24 hr	BP	GO:0006573	valine metabolic process	3/67	13/3398	0.0018196	0.0183855	0.0146047	948279/948278/948277	3
	PFOA.24 hr	PFOA	24 hr	BP	GO:0009099	valine biosynthetic process	3/67	13/3398	0.0018196	0.0183855	0.0146047	948279/948278/948277	3
	PFOA.24 hr	PFOA	24 hr	BP	GO:0009090	homoserine biosynthetic process	2/67	4/3398	0.00224029	0.0213047	0.0169236	945803/948531	2
	PFOA.24 hr	PFOA	24 hr	BP	GO:0009271	phage shock	2/67	4/3398	0.00224029	0.0213047	0.0169236	945635/948557	2
	PFOA.24 hr	PFOA	24 hr	BP	GO:0098586	cellular response to virus	2/67	4/3398	0.00224029	0.0213047	0.0169236	945635/948557	2
	PFOA.24 hr	PFOA	24 hr	BP	GO:0010447	response to acidic pH	4/67	30/3398	0.00257242	0.0239928	0.0190588	948025/948026/946187/948021	4
	PFOA.24 hr	PFOA	24 hr	BP	GO:0055076	transition metal ion homeostasis	5/67	50/3398	0.00273437	0.0248159	0.0197127	947919/946500/947909/949042/947918	5
	PFOA.24 hr	PFOA	24 hr	BP	GO:0006549	isoleucine metabolic process	3/67	15/3398	0.00281417	0.0248159	0.0197127	948279/948278/948277	3
	PFOA.24 hr	PFOA	24 hr	BP	GO:0009097	isoleucine biosynthetic process	3/67	15/3398	0.00281417	0.0248159	0.0197127	948279/948278/948277	3
	PFOA.24 hr	PFOA	24 hr	BP	GO:0055065	metal ion homeostasis	5/67	53/3398	0.00353862	0.030647	0.0243446	947919/946500/947909/949042/947918	5
	PFOA.24 hr	PFOA	24 hr	BP	GO:0071468	cellular response to acidic pH	3/67	17/3398	0.0040888	0.0347906	0.0276362	948025/948026/948021	3
	PFOA.24 hr	PFOA	24 hr	BP	GO:0009074	aromatic amino acid family catabolic process	2/67	6/3398	0.0054592	0.0443126	0.0352001	948221/948220	2
	PFOA.24 hr	PFOA	24 hr	BP	GO:0006536	glutamate metabolic process	3/67	19/3398	0.00566471	0.0443126	0.0352001	946058/946187/948027	3
	PFOA.24 hr	PFOA	24 hr	BP	GO:0006566	threonine metabolic process	3/67	19/3398	0.00566471	0.0443126	0.0352001	945198/945803/947498	3
	PFOA.24 hr	PFOA	24 hr	BP	GO:0009065	glutamine family amino acid catabolic process	3/67	19/3398	0.00566471	0.0443126	0.0352001	946058/946187/948027	3
	PFOA.24 hr	PFOA	24 hr	BP	GO:0071467	cellular response to pH	3/67	19/3398	0.00566471	0.0443126	0.0352001	948025/948026/948021	3
	PFOA.24 hr	PFOA	24 hr	CC	GO:0005971	ribonucleoside-diphosphate reductase complex	2/53	4/2961	0.00184361	0.0239669	0.0203767	947155/947149	2
	PFOA.24 hr	PFOA	24 hr	CC	GO:0009319	cytochrome o ubiquinol oxidase complex	2/53	4/2961	0.00184361	0.0239669	0.0203767	945080/945615	2
	PFOA.24 hr	PFOA	24 hr	CC	GO:1990204	oxidoreductase complex	5/53	65/2961	0.00555466	0.0481403	0.040929	945080/945615/947155/947149/946713	5
	PFOA.24 hr	PFOA	24 hr	MF	GO:0019202	amino acid kinase activity	3/60	5/3281	5.66776e-05	0.00957851	0.00823316	945803/947498/948531	3
	PFOA.24 hr	PFOA	24 hr	MF	GO:0004049	anthranilate synthase activity	2/60	2/3281	0.000328945	0.0138979	0.0119459	945109/945846	2
	PFOA.24 hr	PFOA	24 hr	MF	GO:0004351	glutamate decarboxylase activity	2/60	2/3281	0.000328945	0.0138979	0.0119459	946058/948027	2
	PFOA.24 hr	PFOA	24 hr	MF	GO:0004834	tryptophan synthase activity	2/60	2/3281	0.000328945	0.0138979	0.0119459	946204/945768	2
	PFOA.24 hr	PFOA	24 hr	MF	GO:0030170	pyridoxal phosphate binding	6/60	58/3281	0.000561008	0.0158017	0.0135823	945768/945198/946058/948027/945384/948221	6
	PFOA.24 hr	PFOA	24 hr	MF	GO:0070279	vitamin B6 binding	6/60	58/3281	0.000561008	0.0158017	0.0135823	945768/945198/946058/948027/945384/948221	6
	PFOA.24 hr	PFOA	24 hr	MF	GO:0004072	aspartate kinase activity	2/60	3/3281	0.000975198	0.0206011	0.0177075	945803/948531	2
	PFOA.24 hr	PFOA	24 hr	MF	GO:0004129	cytochrome-c oxidase activity	2/60	3/3281	0.000975198	0.0206011	0.0177075	945080/945615	2
	PFOA.24 hr	PFOA	24 hr	MF	GO:0016830	carbon-carbon lyase activity	6/60	72/3281	0.00177566	0.0333429	0.0286597	945519/945109/946058/948027/945846/948221	6
	PFOA.24 hr	PFOA	24 hr	MF	GO:0016829	lyase activity	10/60	192/3281	0.00214903	0.0363186	0.0312175	946204/945768/945519/945198/945109/946058/948027/945846/948221/948277	10
	PFOA.48 hr	PFOA	48 hr	BP	GO:0022618	ribonucleoprotein complex assembly	31/583	51/3398	2.29463e-12	1.50069e-09	1.35142e-09	947817/948484/948483/947819/947874/947820/948369/947795/947686/947801/947803/947800/947813/947811/947814/947101/947793/947797/947810/947784/947103/947802/947792/947806/947096/945190/947808/947807/947846/946983/947674	31
	PFOA.48 hr	PFOA	48 hr	BP	GO:0071826	ribonucleoprotein complex subunit organization	31/583	51/3398	2.29463e-12	1.50069e-09	1.35142e-09	947817/948484/948483/947819/947874/947820/948369/947795/947686/947801/947803/947800/947813/947811/947814/947101/947793/947797/947810/947784/947103/947802/947792/947806/947096/945190/947808/947807/947846/946983/947674	31
	PFOA.48 hr	PFOA	48 hr	BP	GO:0042255	ribosome assembly	32/583	57/3398	2.02943e-11	8.84832e-09	7.96819e-09	947817/948484/948483/947819/947874/947818/947820/948369/947795/947686/947801/947803/947800/947813/947811/947814/947101/947793/947797/947810/947784/947103/947802/947792/947806/947096/945190/947808/947807/947846/946983/947674	32
	PFOA.48 hr	PFOA	48 hr	BP	GO:0070925	organelle assembly	39/583	81/3398	6.82529e-11	1.7855e-08	1.60789e-08	946457/947817/947456/946391/948484/948483/947819/947874/947818/947820/948369/947795/947686/947801/947803/947800/947813/947811/947814/947101/947793/947797/947810/946451/947784/947103/947802/947792/947806/947096/945190/946449/947808/947807/947846/946983/946433/947674/946429	39
	PFOA.48 hr	PFOA	48 hr	BP	GO:0140694	non-membrane-bounded organelle assembly	39/583	81/3398	6.82529e-11	1.7855e-08	1.60789e-08	946457/947817/947456/946391/948484/948483/947819/947874/947818/947820/948369/947795/947686/947801/947803/947800/947813/947811/947814/947101/947793/947797/947810/946451/947784/947103/947802/947792/947806/947096/945190/946449/947808/947807/947846/946983/946433/947674/946429	39
	PFOA.48 hr	PFOA	48 hr	BP	GO:0065003	protein-containing complex assembly	51/583	124/3398	1.15219e-10	2.51176e-08	2.26192e-08	948579/947817/948484/948483/947819/947874/947820/946399/948369/947795/947686/947801/947803/946945/947800/947813/947811/947814/948578/945837/947101/947793/945154/947797/947810/947784/947103/944753/947802/947416/948783/945772/947792/947806/947096/945190/947808/947807/947846/946983/947097/946211/946291/945625/946709/944750/946703/947633/947674/946942/946697	51
	PFOA.48 hr	PFOA	48 hr	BP	GO:0030030	cell projection organization	40/583	88/3398	3.56679e-10	6.6648e-08	6.00186e-08	946457/947456/946391/946617/947898/945407/944837/946451/946456/944835/946094/946462/946042/946818/946418/946449/945367/948845/946621/948843/946433/945817/944859/945160/946047/946050/946458/945813/946619/946788/946049/946454/946773/945561/944829/944841/944828/946429/945325/946779	40
	PFOA.48 hr	PFOA	48 hr	BP	GO:0006996	organelle organization	51/583	135/3398	4.16922e-09	6.81667e-07	6.13862e-07	946457/947817/947456/946391/948484/948483/947819/947874/947818/947820/948369/947795/947686/947801/947803/947800/947813/947811/947814/947101/947793/947797/947810/946451/946456/947784/947103/947802/947847/944929/946094/946462/947792/947806/947096/948318/945190/946449/947808/947807/947846/946983/946433/946510/947123/946458/945813/947674/946454/947228/946429	51
	PFOA.48 hr	PFOA	48 hr	BP	GO:0046377	colanic acid metabolic process	16/583	22/3398	1.26504e-08	1.83852e-06	1.65564e-06	946581/946562/946550/946580/946565/946583/946567/946563/946579/946588/946578/946558/946573/946570/946564/946543	16
	PFOA.48 hr	PFOA	48 hr	BP	GO:0043933	protein-containing complex organization	56/583	160/3398	1.78876e-08	2.03255e-06	1.83038e-06	948579/947817/948484/948483/947819/947874/947818/947820/946399/947816/948369/947795/947686/947801/947803/946945/947800/947813/947811/947814/948578/945837/947101/947793/945154/947797/947810/947784/947103/944753/947802/945054/947416/948783/945772/947792/947806/947096/945190/947808/947807/947846/946983/947097/946211/946291/945625/946709/944750/946703/947633/947674/946942/945177/946697/948223	56
	PFOA.48 hr	PFOA	48 hr	BP	GO:0001539	cilium or flagellum-dependent cell motility	32/583	70/3398	1.8695e-08	2.03255e-06	1.83038e-06	946457/946298/946448/947456/946996/945639/946652/946423/947534/946451/946456/948042/946449/947489/946393/945684/946428/946433/945678/945636/945930/945463/946402/946458/945813/946401/946443/946446/946454/946687/944966/946429	32
	PFOA.48 hr	PFOA	48 hr	BP	GO:0097588	archaeal or bacterial-type flagellum-dependent cell motility	32/583	70/3398	1.8695e-08	2.03255e-06	1.83038e-06	946457/946298/946448/947456/946996/945639/946652/946423/947534/946451/946456/948042/946449/947489/946393/945684/946428/946433/945678/945636/945930/945463/946402/946458/945813/946401/946443/946446/946454/946687/944966/946429	32
	PFOA.48 hr	PFOA	48 hr	BP	GO:0045226	extracellular polysaccharide biosynthetic process	17/583	25/3398	2.17551e-08	2.03255e-06	1.83038e-06	946550/948526/946565/948533/947482/945154/946567/947117/945276/946579/946588/948534/946561/946578/946573/946570/946543	17
	PFOA.48 hr	PFOA	48 hr	BP	GO:0046379	extracellular polysaccharide metabolic process	17/583	25/3398	2.17551e-08	2.03255e-06	1.83038e-06	946550/948526/946565/948533/947482/945154/946567/947117/945276/946579/946588/948534/946561/946578/946573/946570/946543	17
	PFOA.48 hr	PFOA	48 hr	BP	GO:0048870	cell motility	34/583	79/3398	4.35171e-08	3.79469e-06	3.41724e-06	946457/946298/946448/947456/946996/945639/947898/946652/946423/947534/946451/946456/948042/946449/947489/946393/945684/946428/946433/945817/945678/945636/945930/945463/946402/946458/945813/946401/946443/946446/946454/946687/944966/946429	34
	PFOA.48 hr	PFOA	48 hr	BP	GO:0071973	bacterial-type flagellum-dependent cell motility	31/583	69/3398	5.20264e-08	4.25316e-06	3.8301e-06	946457/946298/946448/947456/946996/945639/946652/946423/947534/946451/946456/948042/946449/947489/946393/945684/946428/946433/945678/945636/945930/945463/946402/945813/946401/946443/946446/946454/946687/944966/946429	31
	PFOA.48 hr	PFOA	48 hr	BP	GO:0006412	translation	52/583	150/3398	8.63524e-08	6.64405e-06	5.98318e-06	947817/948484/948483/947819/947874/947818/947820/948720/948721/947816/947795/945555/947686/947801/947803/947800/947813/947811/947814/947793/947804/947797/949057/948490/947810/947798/948489/947784/947103/944866/947802/947809/947847/948080/947372/946906/948723/947791/947792/947806/947828/947096/945190/947808/947807/947846/947838/947845/947805/944864/947674/63925624	52
	PFOA.48 hr	PFOA	48 hr	BP	GO:0043711	pilus organization	27/583	58/3398	1.57145e-07	1.14192e-05	1.02833e-05	946617/947898/945407/944837/944835/946042/946818/946418/945367/948845/946621/948843/945817/944859/945160/946047/946050/946619/946788/946049/946773/945561/944829/944841/944828/945325/946779	27
	PFOA.48 hr	PFOA	48 hr	BP	GO:0000027	ribosomal large subunit assembly	17/583	29/3398	5.25737e-07	3.43832e-05	3.09631e-05	947817/948484/948483/947819/947820/948369/947803/947800/947797/947810/947784/947806/947096/945190/947807/946983/947674	17
	PFOA.48 hr	PFOA	48 hr	BP	GO:0042273	ribosomal large subunit biogenesis	17/583	29/3398	5.25737e-07	3.43832e-05	3.09631e-05	947817/948484/948483/947819/947820/948369/947803/947800/947797/947810/947784/947806/947096/945190/947807/946983/947674	17
	PFOA.48 hr	PFOA	48 hr	BP	GO:0016043	cellular component organization	117/583	459/3398	7.32595e-07	4.56302e-05	4.10914e-05	948579/946457/947817/947456/946391/948484/948483/946550/946617/947819/947874/947818/946565/947820/946399/947816/947898/948369/947795/947686/945407/947801/947803/946945/947800/947813/947811/944837/947814/948578/945837/947101/947793/945154/947797/947810/946451/946456/947784/947103/944753/947802/947847/944835/947152/944929/945054/947416/946094/946462/948783/946042/945772/946818/947792/947806/947096/…	117
	PFOA.48 hr	PFOA	48 hr	BP	GO:0009242	colanic acid biosynthetic process	13/583	19/3398	9.78401e-07	5.6524e-05	5.09016e-05	946581/946562/946580/946583/946567/946563/946579/946588/946578/946573/946570/946564/946543	13
	PFOA.48 hr	PFOA	48 hr	BP	GO:0045228	slime layer polysaccharide biosynthetic process	9/583	10/3398	1.03714e-06	5.6524e-05	5.09016e-05	946550/946565/946579/946588/946561/946578/946573/946570/946543	9
	PFOA.48 hr	PFOA	48 hr	BP	GO:0045231	slime layer organization	9/583	10/3398	1.03714e-06	5.6524e-05	5.09016e-05	946550/946565/946579/946588/946561/946578/946573/946570/946543	9
	PFOA.48 hr	PFOA	48 hr	BP	GO:0043043	peptide biosynthetic process	52/583	163/3398	1.71072e-06	8.95051e-05	8.06021e-05	947817/948484/948483/947819/947874/947818/947820/948720/948721/947816/947795/945555/947686/947801/947803/947800/947813/947811/947814/947793/947804/947797/949057/948490/947810/947798/948489/947784/947103/944866/947802/947809/947847/948080/947372/946906/948723/947791/947792/947806/947828/947096/945190/947808/947807/947846/947838/947845/947805/944864/947674/63925624	52
	PFOA.48 hr	PFOA	48 hr	BP	GO:0022607	cellular component assembly	66/583	225/3398	1.95287e-06	9.82443e-05	8.84721e-05	948579/946457/947817/947456/946391/948484/948483/946617/947819/947874/947818/947820/946399/947898/948369/947795/947686/947801/947803/946945/947800/947813/947811/947814/948578/945837/947101/947793/945154/947797/947810/946451/947784/947103/944753/947802/947416/948783/946042/945772/947792/947806/947096/945190/946257/946449/947808/947807/947846/946983/948845/947097/946211/946291/946433/945817/945625/…	66
	PFOA.48 hr	PFOA	48 hr	BP	GO:0034645	cellular macromolecule biosynthetic process	85/583	319/3398	5.00146e-06	0.000242293	0.000218192	947817/946581/948484/946562/948483/946550/946580/948526/947819/947874/947818/946565/948053/947820/948720/948721/947816/947795/945555/948533/947686/947482/947801/947803/947800/947813/947811/947814/947793/946583/947804/945154/945180/947797/946567/949057/948490/948045/947117/947810/947798/948489/947784/947103/944866/947802/947809/947847/948080/946563/947152/946557/947372/946559/945276/946906/946555/…	85
	PFOA.48 hr	PFOA	48 hr	BP	GO:0000028	ribosomal small subunit assembly	13/583	21/3398	5.23197e-06	0.000244408	0.000220097	947874/947795/947686/947801/947811/947814/947101/947793/947103/947802/947792/947808/947846	13
	PFOA.48 hr	PFOA	48 hr	BP	GO:0019700	organic phosphonate catabolic process	7/583	8/3398	2.89274e-05	0.00130472	0.00117494	948606/948619/948613/948605/948611/948618/948612	7
	PFOA.48 hr	PFOA	48 hr	BP	GO:0043604	amide biosynthetic process	56/583	197/3398	3.43823e-05	0.00149907	0.00134996	947817/948484/948483/947819/947874/947818/947820/948720/948721/947816/947795/945555/947686/947801/947803/947800/947813/947811/946778/947814/947793/947804/947797/949057/948490/947810/947798/948489/947784/947103/944866/947802/947809/947847/948080/947544/947372/946906/948723/947791/947792/947806/947828/947096/945190/947808/947807/947846/947838/945870/947845/947805/944864/947963/947674/63925624	56
	PFOA.48 hr	PFOA	48 hr	BP	GO:0042254	ribosome biogenesis	35/583	106/3398	4.0485e-05	0.0017082	0.00153829	947817/948484/948483/947819/947874/947818/947820/947816/948369/947795/947686/947801/947803/947800/947813/947811/947814/947101/947793/947797/948490/947810/947784/947103/947802/945054/947792/947806/947096/945190/947808/947807/947846/946983/947674	35
	PFOA.48 hr	PFOA	48 hr	BP	GO:0022613	ribonucleoprotein complex biogenesis	35/583	107/3398	5.05916e-05	0.00206793	0.00186224	947817/948484/948483/947819/947874/947818/947820/947816/948369/947795/947686/947801/947803/947800/947813/947811/947814/947101/947793/947797/948490/947810/947784/947103/947802/945054/947792/947806/947096/945190/947808/947807/947846/946983/947674	35
	PFOA.48 hr	PFOA	48 hr	BP	GO:0043709	cell adhesion involved in single-species biofilm formation	18/583	42/3398	7.64563e-05	0.00303045	0.00272901	945407/944837/944835/946818/948845/946047/945463/946050/946619/946788/946049/946642/945561/944829/944841/944828/945325/946779	18
	PFOA.48 hr	PFOA	48 hr	BP	GO:0006518	peptide metabolic process	53/583	189/3398	8.42621e-05	0.00324161	0.00291917	947817/948484/948483/947819/947874/947818/947820/948720/948721/947816/947795/945555/947686/947801/947803/947800/947813/947811/947814/947793/947804/947797/949057/948490/947810/947798/948489/947784/947103/944866/947802/947809/947847/948080/947372/946906/948723/947791/947792/947806/947828/947096/945190/947808/947807/947846/947838/947845/947805/944864/947467/947674/63925624	53
	PFOA.48 hr	PFOA	48 hr	BP	GO:0006935	chemotaxis	13/583	26/3398	0.000115112	0.0041824	0.00376638	946399/946397/946423/946451/945301/946393/946396/946402/946458/946401/946443/946394/946454	13
	PFOA.48 hr	PFOA	48 hr	BP	GO:0042330	taxis	13/583	26/3398	0.000115112	0.0041824	0.00376638	946399/946397/946423/946451/945301/946393/946396/946402/946458/946401/946443/946394/946454	13
	PFOA.48 hr	PFOA	48 hr	BP	GO:0043708	cell adhesion involved in biofilm formation	19/583	47/3398	0.000125928	0.00445174	0.00400893	945407/944837/944835/946818/948845/946047/945463/945604/946050/946619/946788/946049/946642/945561/944829/944841/944828/945325/946779	19
	PFOA.48 hr	PFOA	48 hr	BP	GO:0043603	cellular amide metabolic process	65/583	250/3398	0.000163693	0.0056345	0.00507404	947817/948484/944972/948483/947819/947874/947818/947820/948720/948721/947816/947795/945555/947686/947801/947803/947800/947813/947811/945406/946778/947814/947793/947804/948342/947797/945230/949057/948490/947810/947798/945312/948489/947784/947103/944866/947802/947809/945307/947847/948080/947544/947372/946906/948723/947791/947792/947806/947828/947096/945190/947808/947807/947846/947838/945870/947845/…	65
	PFOA.48 hr	PFOA	48 hr	BP	GO:0042274	ribosomal small subunit biogenesis	13/583	27/3398	0.000187659	0.00629381	0.00566777	947874/947795/947686/947801/947811/947814/947101/947793/947103/947802/947792/947808/947846	13
	PFOA.48 hr	PFOA	48 hr	BP	GO:0046459	short-chain fatty acid metabolic process	11/583	21/3398	0.00023208	0.00753351	0.00678416	947525/946778/947623/947635/946727/945576/946211/944864/946719/947633/947494	11
	PFOA.48 hr	PFOA	48 hr	BP	GO:0098657	import into cell	33/583	106/3398	0.00024186	0.00753351	0.00678416	948390/948437/948236/947652/946890/948448/2847721/945209/945355/945180/946852/948447/947637/948826/946816/946667/947919/947676/947967/946894/945256/946633/947645/948452/947966/947961/947918/945201/945125/948715/949087/946610/947653	33
	PFOA.48 hr	PFOA	48 hr	BP	GO:0031589	cell-substrate adhesion	19/583	49/3398	0.000241902	0.00753351	0.00678416	945407/944837/944835/946818/948845/946047/945463/945604/946050/946619/946788/946049/946642/945561/944829/944841/944828/945325/946779	19
	PFOA.48 hr	PFOA	48 hr	BP	GO:0008643	carbohydrate transport	38/583	129/3398	0.000298093	0.00906757	0.00816563	948390/948437/948236/947652/948448/2847721/948371/948537/944947/948092/948177/945355/946852/948447/947637/948091/948366/948201/946704/948090/946894/945256/946633/947645/948452/948594/948185/945889/946558/948168/948228/945125/948715/948093/944820/949087/946610/947653	38
	PFOA.48 hr	PFOA	48 hr	BP	GO:0019634	organic phosphonate metabolic process	7/583	10/3398	0.000314932	0.00936206	0.00843083	948606/948619/948613/948605/948611/948618/948612	7
	PFOA.48 hr	PFOA	48 hr	BP	GO:0007155	cell adhesion	21/583	58/3398	0.000352533	0.010247	0.0092277	945407/944837/944835/946818/948845/946428/944859/946047/945463/945604/946050/946619/946788/946049/946642/945561/944829/944841/944828/945325/946779	21
	PFOA.48 hr	PFOA	48 hr	BP	GO:0006206	pyrimidine nucleobase metabolic process	13/583	30/3398	0.000677529	0.0188555	0.01698	948098/948767/946646/948714/945643/944775/947359/945699/946586/944796/949025/946594/946591	13
	PFOA.48 hr	PFOA	48 hr	BP	GO:0044781	bacterial-type flagellum organization	13/583	30/3398	0.000677529	0.0188555	0.01698	946457/947456/946391/946451/946456/946094/946462/946449/946433/946458/945813/946454/946429	13
	PFOA.48 hr	PFOA	48 hr	BP	GO:0009605	response to external stimulus	46/583	171/3398	0.000696558	0.0189812	0.0170932	945026/945030/945027/948484/945116/946399/947898/946397/947222/946423/945837/948880/947899/946451/945643/945947/945385/948318/948140/945301/945699/946586/946393/946396/948559/946402/946458/946502/946594/946591/946401/949088/947901/946443/946394/947900/948557/946454/947228/945635/945087/945893/947223/945729/945887/945914	46
	PFOA.48 hr	PFOA	48 hr	BP	GO:0009271	phage shock	4/583	4/3398	0.000859151	0.0212032	0.0190941	948557/945635/945893/945887	4
	PFOA.48 hr	PFOA	48 hr	BP	GO:0015716	organic phosphonate transport	4/583	4/3398	0.000859151	0.0212032	0.0190941	948617/948623/948624/948618	4
	PFOA.48 hr	PFOA	48 hr	BP	GO:0019305	dTDP-rhamnose biosynthetic process	4/583	4/3398	0.000859151	0.0212032	0.0190941	947482/945154/947117/945276	4
	PFOA.48 hr	PFOA	48 hr	BP	GO:0046383	dTDP-rhamnose metabolic process	4/583	4/3398	0.000859151	0.0212032	0.0190941	947482/945154/947117/945276	4
	PFOA.48 hr	PFOA	48 hr	BP	GO:0098586	cellular response to virus	4/583	4/3398	0.000859151	0.0212032	0.0190941	948557/945635/945893/945887	4
	PFOA.48 hr	PFOA	48 hr	BP	GO:0009401	phosphoenolpyruvate-dependent sugar phosphotransferase system	20/583	60/3398	0.00160964	0.0375966	0.0338569	948390/948437/948236/947652/948448/2847721/945355/946852/948447/947637/946894/945256/946633/947645/948452/945125/948715/949087/946610/947653	20
	PFOA.48 hr	PFOA	48 hr	BP	GO:0090609	single-species submerged biofilm formation	20/583	60/3398	0.00160964	0.0375966	0.0338569	948633/945407/944837/944835/946818/945593/948845/946047/945463/946050/946619/946788/946049/946642/945561/944829/944841/944828/945325/946779	20
	PFOA.48 hr	PFOA	48 hr	BP	GO:0098704	carbohydrate import across plasma membrane	20/583	60/3398	0.00160964	0.0375966	0.0338569	948390/948437/948236/947652/948448/2847721/945355/946852/948447/947637/946894/945256/946633/947645/948452/945125/948715/949087/946610/947653	20
	PFOA.48 hr	PFOA	48 hr	BP	GO:0046164	alcohol catabolic process	17/583	48/3398	0.00168993	0.0387794	0.034922	946713/946233/947588/945197/945047/946575/946945/945129/946937/946735/946733/944954/946943/944979/945146/946942/946598	17
	PFOA.48 hr	PFOA	48 hr	BP	GO:0098739	import across plasma membrane	25/583	82/3398	0.00188473	0.042504	0.0382761	948390/948437/948236/947652/948448/2847721/945355/946852/948447/947637/946667/947919/947967/946894/945256/946633/947645/948452/947966/947961/945125/948715/949087/946610/947653	25
	PFOA.48 hr	PFOA	48 hr	BP	GO:0090605	submerged biofilm formation	21/583	65/3398	0.00193632	0.0429271	0.0386572	948633/945407/944837/944835/946818/945593/948845/946047/945463/945604/946050/946619/946788/946049/946642/945561/944829/944841/944828/945325/946779	21
	PFOA.48 hr	PFOA	48 hr	BP	GO:0034219	carbohydrate transmembrane transport	31/583	109/3398	0.00200017	0.0431328	0.0388424	948390/948437/948236/947652/948448/2847721/948537/948092/948177/945355/946852/948447/947637/948366/946704/948090/946894/945256/946633/947645/948452/948594/948185/945889/948228/945125/948715/948093/949087/946610/947653	31
	PFOA.48 hr	PFOA	48 hr	BP	GO:0009103	lipopolysaccharide biosynthetic process	24/583	78/3398	0.00201154	0.0431328	0.0388424	946581/946550/946580/946565/947482/946583/945154/945180/946567/947117/946557/946559/945276/946555/945179/948142/946579/946588/947041/946561/946578/946573/946570/946543	24
	PFOA.48 hr	PFOA	48 hr	BP	GO:0000271	polysaccharide biosynthetic process	34/583	123/3398	0.00209841	0.0436207	0.0392818	946581/946562/946550/946580/948526/946565/948053/948533/947482/946583/945154/945180/946567/948045/947117/946563/946557/946559/945276/946555/945179/948142/946579/946588/948534/947041/946561/947054/946578/946558/946573/946570/946564/946543	34
	PFOA.48 hr	PFOA	48 hr	BP	GO:0046434	organophosphate catabolic process	15/583	41/3398	0.00216486	0.0436207	0.0392818	946713/948606/948619/948613/948605/944972/948611/948618/948612/948910/947637/946735/946733/948410/947644	15
	PFOA.48 hr	PFOA	48 hr	BP	GO:0009243	O antigen biosynthetic process	5/583	7/3398	0.00226774	0.0436207	0.0392818	947482/945154/947117/946557/945276	5
	PFOA.48 hr	PFOA	48 hr	BP	GO:0017003	protein-heme linkage	5/583	7/3398	0.00226774	0.0436207	0.0392818	948579/948578/948783/946703/946697	5
	PFOA.48 hr	PFOA	48 hr	BP	GO:0017006	protein-tetrapyrrole linkage	5/583	7/3398	0.00226774	0.0436207	0.0392818	948579/948578/948783/946703/946697	5
	PFOA.48 hr	PFOA	48 hr	BP	GO:0046402	O antigen metabolic process	5/583	7/3398	0.00226774	0.0436207	0.0392818	947482/945154/947117/946557/945276	5
	PFOA.48 hr	PFOA	48 hr	BP	GO:0070689	L-threonine catabolic process to propionate	5/583	7/3398	0.00226774	0.0436207	0.0392818	946778/947623/947635/947633/947494	5
	PFOA.48 hr	PFOA	48 hr	CC	GO:0044391	ribosomal subunit	42/492	59/2961	6.95987e-21	4.14256e-19	3.26097e-19	947817/948484/948483/947819/947874/947818/947820/948720/948721/947816/947795/947686/947801/947803/947800/947813/947811/947814/947793/947804/947797/949057/948490/947810/947798/948489/947784/947103/947802/947809/948723/947791/947792/947806/947828/947096/945190/947808/947807/947846/947845/947805	42
	PFOA.48 hr	PFOA	48 hr	CC	GO:0005840	ribosome	44/492	64/2961	7.20446e-21	4.14256e-19	3.26097e-19	947817/948484/948483/947819/947874/947818/947820/948720/948721/947816/947795/947686/947801/947803/947800/947813/947811/947814/947101/947793/947804/947797/949057/948490/947810/947798/948489/947784/947103/947802/947809/948723/947791/947792/947806/947828/947096/945190/947808/947807/947846/947845/947805/947674	44
	PFOA.48 hr	PFOA	48 hr	CC	GO:0022626	cytosolic ribosome	42/492	60/2961	1.96925e-20	7.54879e-19	5.9423e-19	947817/948484/948483/947819/947874/947818/947820/948720/948721/947816/947795/947686/947801/947803/947800/947813/947811/947814/947793/947804/947797/949057/948490/947810/947798/948489/947784/947103/947802/947809/948723/947791/947792/947806/947828/947096/945190/947808/947807/947846/947845/947805	42
	PFOA.48 hr	PFOA	48 hr	CC	GO:1990904	ribonucleoprotein complex	42/492	61/2961	5.36638e-20	1.54283e-18	1.2145e-18	947817/948484/948483/947819/947874/947818/947820/948720/948721/947816/947795/947686/947801/947803/947800/947813/947811/947814/947793/947804/947797/949057/948490/947810/947798/948489/947784/947103/947802/947809/948723/947791/947792/947806/947828/947096/945190/947808/947807/947846/947845/947805	42
	PFOA.48 hr	PFOA	48 hr	CC	GO:0043228	non-membrane-bounded organelle	65/492	129/2961	9.79697e-20	2.2533e-18	1.77377e-18	946448/947817/948484/948483/947819/947874/947818/947820/948720/946996/948721/947816/945639/947795/947686/947801/947803/947800/947813/947811/947814/946423/947101/947793/947804/947797/949057/948490/947534/947810/948722/946451/947798/948489/946456/947784/947103/947802/947809/946094/946462/948723/947791/947792/947806/947828/947096/948318/945190/946449/947808/947807/947846/947845/947805/946428/945678/…	65
	PFOA.48 hr	PFOA	48 hr	CC	GO:0043226	organelle	65/492	136/2961	3.50097e-18	6.71019e-17	5.28216e-17	946448/947817/948484/948483/947819/947874/947818/947820/948720/946996/948721/947816/945639/947795/947686/947801/947803/947800/947813/947811/947814/946423/947101/947793/947804/947797/949057/948490/947534/947810/948722/946451/947798/948489/946456/947784/947103/947802/947809/946094/946462/948723/947791/947792/947806/947828/947096/948318/945190/946449/947808/947807/947846/947845/947805/946428/945678/…	65
	PFOA.48 hr	PFOA	48 hr	CC	GO:0042995	cell projection	36/492	63/2961	1.64953e-13	2.70994e-12	2.13323e-12	946448/946996/945639/945407/944837/946423/947534/946451/946456/944835/946094/946462/946818/946449/948845/946428/945817/945678/946047/945636/946050/946458/946619/946788/946443/946049/946446/946454/946687/946642/945561/944829/944841/944828/945325/946779	36
	PFOA.48 hr	PFOA	48 hr	CC	GO:0015934	large ribosomal subunit	25/492	34/2961	2.28456e-13	2.91916e-12	2.29792e-12	947817/948484/948483/947819/947818/947820/948720/947803/947800/947813/947804/947797/949057/948490/947810/947798/948489/947784/947809/947806/947828/947096/945190/947807/947805	25
	PFOA.48 hr	PFOA	48 hr	CC	GO:0022625	cytosolic large ribosomal subunit	25/492	34/2961	2.28456e-13	2.91916e-12	2.29792e-12	947817/948484/948483/947819/947818/947820/948720/947803/947800/947813/947804/947797/949057/948490/947810/947798/948489/947784/947809/947806/947828/947096/945190/947807/947805	25
	PFOA.48 hr	PFOA	48 hr	CC	GO:0043232	intracellular non-membrane-bounded organelle	47/492	102/2961	1.28237e-12	1.47472e-11	1.16088e-11	947817/948484/948483/947819/947874/947818/947820/948720/948721/947816/947795/947686/947801/947803/947800/947813/947811/947814/947101/947793/947804/947797/949057/948490/947810/948722/947798/948489/947784/947103/947802/947809/948723/947791/947792/947806/947828/947096/948318/945190/947808/947807/947846/947845/947805/947674/946942	47
	PFOA.48 hr	PFOA	48 hr	CC	GO:0043229	intracellular organelle	47/492	109/2961	2.45783e-11	2.56955e-10	2.02271e-10	947817/948484/948483/947819/947874/947818/947820/948720/948721/947816/947795/947686/947801/947803/947800/947813/947811/947814/947101/947793/947804/947797/949057/948490/947810/948722/947798/948489/947784/947103/947802/947809/948723/947791/947792/947806/947828/947096/948318/945190/947808/947807/947846/947845/947805/947674/946942	47
	PFOA.48 hr	PFOA	48 hr	CC	GO:0009288	bacterial-type flagellum	18/492	27/2961	7.5788e-09	7.26301e-08	5.71734e-08	946448/946996/945639/946423/947534/946451/946456/946094/946462/946449/946428/945678/945636/946458/946443/946446/946454/946687	18
	PFOA.48 hr	PFOA	48 hr	CC	GO:0015935	small ribosomal subunit	17/492	25/2961	1.2816e-08	1.05274e-07	8.28701e-08	947874/948721/947816/947795/947686/947801/947811/947814/947793/947103/947802/948723/947791/947792/947808/947846/947845	17
	PFOA.48 hr	PFOA	48 hr	CC	GO:0022627	cytosolic small ribosomal subunit	17/492	25/2961	1.2816e-08	1.05274e-07	8.28701e-08	947874/948721/947816/947795/947686/947801/947811/947814/947793/947103/947802/948723/947791/947792/947808/947846/947845	17
	PFOA.48 hr	PFOA	48 hr	CC	GO:0009425	bacterial-type flagellum basal body	13/492	18/2961	2.43821e-07	1.86929e-06	1.47148e-06	946448/946996/945639/946423/947534/946451/946462/945678/945636/946458/946443/946446/946687	13
	PFOA.48 hr	PFOA	48 hr	CC	GO:0009289	pilus	18/492	36/2961	3.32395e-06	2.38909e-05	1.88066e-05	945407/944837/944835/946818/948845/945817/946047/946050/946619/946788/946049/946642/945561/944829/944841/944828/945325/946779	18
	PFOA.48 hr	PFOA	48 hr	CC	GO:1904176	carbon phosphorus lyase complex	5/492	5/2961	0.000124522	0.000842356	0.00066309	948606/948619/948605/948611/948618	5
	PFOA.48 hr	PFOA	48 hr	CC	GO:0030694	bacterial-type flagellum basal body, rod	5/492	6/2961	0.000644558	0.00411801	0.00324164	946996/945639/947534/945678/946687	5
	PFOA.48 hr	PFOA	48 hr	CC	GO:0009361	succinate-CoA ligase complex (ADP-forming)	4/492	4/2961	0.000754533	0.00413197	0.00325262	946298/947298/945312/945314	4
	PFOA.48 hr	PFOA	48 hr	CC	GO:0042709	succinate-CoA ligase complex	4/492	4/2961	0.000754533	0.00413197	0.00325262	946298/947298/945312/945314	4
	PFOA.48 hr	PFOA	48 hr	CC	GO:0061694	alpha-D-ribose 1-methylphosphonate 5-triphosphate synthase complex	4/492	4/2961	0.000754533	0.00413197	0.00325262	948619/948605/948618/948612	4
	PFOA.48 hr	PFOA	48 hr	CC	GO:0045239	tricarboxylic acid cycle enzyme complex	5/492	7/2961	0.00194755	0.0101804	0.00801385	946298/947298/945312/945307/945314	5
	PFOA.48 hr	PFOA	48 hr	MF	GO:0003735	structural constituent of ribosome	42/541	58/3281	1.9712e-21	1.28522e-18	1.20347e-18	947817/948484/948483/947819/947874/947818/947820/948720/948721/947816/947795/947686/947801/947803/947800/947813/947811/947814/947793/947804/947797/949057/948490/947810/947798/948489/947784/947103/947802/947809/948723/947791/947792/947806/947828/947096/945190/947808/947807/947846/947845/947805	42
	PFOA.48 hr	PFOA	48 hr	MF	GO:0005198	structural molecule activity	46/541	72/3281	7.52922e-20	2.45453e-17	2.29839e-17	947817/948484/948483/947819/947874/947818/947820/948720/948721/947816/947795/947686/947801/947803/947800/947813/947811/947814/947793/947804/947797/949057/948490/947534/947810/947798/948489/947784/947103/947802/947809/945207/948723/947791/947792/947806/947828/947096/945190/947808/947807/947846/947845/947805/946446/946942	46
	PFOA.48 hr	PFOA	48 hr	MF	GO:0019843	rRNA binding	36/541	60/3281	1.68884e-14	3.6704e-12	3.43693e-12	947817/948484/948483/947819/947818/947820/948720/948721/947795/947686/947801/947803/947800/947813/947811/947814/947101/947793/947804/949057/948490/947810/947798/947802/947809/948723/947791/947792/947806/947828/947096/945190/947808/947807/947846/947845	36
	PFOA.48 hr	PFOA	48 hr	MF	GO:0070180	large ribosomal subunit rRNA binding	9/541	10/3281	7.2732e-07	0.000118553	0.000111012	948484/948720/947803/947813/948490/947810/947809/947828/947096	9
	PFOA.48 hr	PFOA	48 hr	MF	GO:0003774	cytoskeletal motor activity	7/541	8/3281	2.19993e-05	0.0028687	0.00268622	946448/946996/946423/946451/946456/946446/946454	7
	PFOA.48 hr	PFOA	48 hr	MF	GO:0003723	RNA binding	49/541	184/3281	0.000223685	0.0243071	0.0227609	947817/948484/948483/947819/947818/947820/948720/948721/947816/947795/947686/947801/947803/947800/947222/947813/947811/947814/947101/947793/947804/949057/948490/947810/947798/948489/947802/947809/947372/945054/946906/948723/947791/947792/947806/947828/947096/945190/947808/947807/947846/947838/947845/944864/948235/949088/947674/947130/947223	49
	PFOA.48 hr	PFOA	48 hr	MF	GO:0090563	protein-phosphocysteine-sugar phosphotransferase activity	12/541	27/3281	0.000568737	0.0367313	0.0343948	948390/948236/948448/2847721/945355/948447/946894/946633/948452/948715/949087/946610	12
	PFOA.48 hr	PFOA	48 hr	MF	GO:0015190	L-leucine transmembrane transporter activity	5/541	6/3281	0.000621901	0.0367313	0.0343948	945042/947967/947966/947961/946157	5
	PFOA.48 hr	PFOA	48 hr	MF	GO:0015658	branched-chain amino acid transmembrane transporter activity	5/541	6/3281	0.000621901	0.0367313	0.0343948	945042/947967/947966/947961/946157	5
	PFOA.48 hr	PFOA	48 hr	MF	GO:0003729	mRNA binding	11/541	24/3281	0.000703685	0.0367313	0.0343948	947818/948721/947686/947814/947793/948489/948723/947792/947828/947846/944864	11
	PFOA.48 hr	PFOA	48 hr	MF	GO:0004774	succinate-CoA ligase activity	4/541	4/3281	0.000732372	0.0367313	0.0343948	946298/947298/945312/945314	4
	PFOA.48 hr	PFOA	48 hr	MF	GO:0004775	succinate-CoA ligase (ADP-forming) activity	4/541	4/3281	0.000732372	0.0367313	0.0343948	946298/947298/945312/945314	4
	PFOA.48 hr	PFOA	48 hr	MF	GO:0061693	alpha-D-ribose 1-methylphosphonate 5-triphosphate synthase activity	4/541	4/3281	0.000732372	0.0367313	0.0343948	948619/948605/948618/948612	4
	PFOA.48 hr	PFOA	48 hr	MF	GO:0048027	mRNA 5'-UTR binding	6/541	9/3281	0.00105066	0.0489309	0.0458184	947818/948721/947793/948723/947792/947828	6
	PFOA.6 hr	PFOA	6 hr	BP	GO:0019068	virion assembly	2/48	2/3398	0.000195443	0.0250167	0.0208473	948655/948665	2
	PFOA.6 hr	PFOA	6 hr	BP	GO:0033609	oxalate metabolic process	2/48	2/3398	0.000195443	0.0250167	0.0208473	946842/946845	2
	PFOA.6 hr	PFOA	6 hr	BP	GO:0033611	oxalate catabolic process	2/48	2/3398	0.000195443	0.0250167	0.0208473	946842/946845	2
	PFOA.6 hr	PFOA	6 hr	BP	GO:0006059	hexitol metabolic process	3/48	11/3398	0.000403307	0.0387175	0.0322646	946688/946610/946598	3
	PFOA.6 hr	PFOA	6 hr	CC	GO:0009344	nitrite reductase complex [NAD(P)H]	2/36	2/2961	0.000143761	0.00176107	0.00132411	947868/947881	2
	PFOA.6 hr	PFOA	6 hr	CC	GO:0016465	chaperonin ATPase complex	2/36	2/2961	0.000143761	0.00176107	0.00132411	948655/948665	2
	PFOA.6 hr	PFOA	6 hr	CC	GO:0101031	chaperone complex	2/36	2/2961	0.000143761	0.00176107	0.00132411	948655/948665	2
	PFOA.6 hr	PFOA	6 hr	CC	GO:1990220	GroEL-GroES complex	2/36	2/2961	0.000143761	0.00176107	0.00132411	948655/948665	2
	PFOA.6 hr	PFOA	6 hr	MF	GO:0003954	NADH dehydrogenase activity	5/48	30/3281	5.86901e-05	0.00795368	0.00654561	945327/948584/947191/947048/947396	5
	PFOA.6 hr	PFOA	6 hr	MF	GO:0008942	nitrite reductase [NAD(P)H] activity	2/48	2/3281	0.000209633	0.00795368	0.00654561	947868/947881	2
	PFOA.6 hr	PFOA	6 hr	MF	GO:0106316	nitrite reductase NADH activity	2/48	2/3281	0.000209633	0.00795368	0.00654561	947868/947881	2
	PFOA.6 hr	PFOA	6 hr	MF	GO:0051539	4 iron, 4 sulfur cluster binding	8/48	119/3281	0.000264348	0.00795368	0.00654561	948002/945351/948584/947191/947868/947048/947594/947396	8
	PFOA.6 hr	PFOA	6 hr	MF	GO:0051536	iron-sulfur cluster binding	9/48	152/3281	0.000275228	0.00795368	0.00654561	948002/945351/948584/947191/947868/947048/947881/947594/947396	9
	PFOA.6 hr	PFOA	6 hr	MF	GO:0051540	metal cluster binding	9/48	153/3281	0.000289225	0.00795368	0.00654561	948002/945351/948584/947191/947868/947048/947881/947594/947396	9
	PFOA.6 hr	PFOA	6 hr	MF	GO:0016651	oxidoreductase activity, acting on NAD(P)H	5/48	43/3281	0.000343731	0.00810222	0.00666786	945327/948584/947191/947048/947396	5
	PFOA.6 hr	PFOA	6 hr	MF	GO:0008137	NADH dehydrogenase (ubiquinone) activity	3/48	17/3281	0.00173081	0.0356979	0.0293782	945327/947191/947396	3
	PFOA.6 hr	PFOA	6 hr	MF	GO:0098809	nitrite reductase activity	2/48	5/3281	0.00203811	0.0373654	0.0307505	947868/947881	2
	PFOA.6 hr	PFOA	6 hr	MF	GO:0046857	oxidoreductase activity, acting on other nitrogenous compounds as donors, with NAD or NADP as acceptor	2/48	6/3281	0.00302866	0.0499729	0.041126	947868/947881	2

## Sheet: KEGG_main_output_table
	KEGG pathway enrichment analysis table. Results from KEGG pathway enrichment analysis for each PFCA and NFCA across the time course are included in the table. These include GeneRatios, BgRatios, pvalues, Benjamini-Hochberg adjusted p-value , qvalues, and geneIDs mapping back to specific GO terms with descriptions. See Methods and Rscripts sheet for additional information. GeneRatio represents the…
	Type	Time	ID	Description	GeneRatio	BgRatio	pvalue	p.adjust	qvalue	geneID	Count
	PFOA	24 hr	eco01230	Biosynthesis of amino acids - Escherichia coli K-12 MG1655	14/33	117/1751	4.59061e-09	1.469e-07	8.698e-08	b1260/b1261/b1262/b0004/b0002/b0003/b1263/b1704/b3769/b1264/b4024/b3770/b3771/b3744	14
	PFOA	24 hr	eco00400	Phenylalanine, tyrosine and tryptophan biosynthesis - Escherichia coli K-12 MG1655	6/33	21/1751	1.23912e-06	1.9826e-05	1.17391e-05	b1260/b1261/b1262/b1263/b1704/b1264	6
	PFOA	24 hr	eco01110	Biosynthesis of secondary metabolites - Escherichia coli K-12 MG1655	18/33	341/1751	6.33241e-06	6.75457e-05	3.99942e-05	b1260/b1261/b1262/b0004/b0002/b0003/b1263/b1704/b1493/b3517/b3769/b1264/b4024/b0583/b3770/b3771/b3744/b2241	18
	PFOA	24 hr	eco00260	Glycine, serine and threonine metabolism - Escherichia coli K-12 MG1655	6/33	38/1751	5.01846e-05	0.000401477	0.000237717	b1260/b1261/b0004/b0002/b0003/b4024	6
	PFOA	24 hr	eco01210	2-Oxocarboxylic acid metabolism - Escherichia coli K-12 MG1655	4/33	32/1751	0.00259406	0.0133156	0.00788426	b3769/b4024/b3770/b3771	4
	PFOA	24 hr	eco00290	Valine, leucine and isoleucine biosynthesis - Escherichia coli K-12 MG1655	3/33	16/1751	0.00289164	0.0133156	0.00788426	b3769/b3770/b3771	3
	PFOA	24 hr	eco00250	Alanine, aspartate and glutamate metabolism - Escherichia coli K-12 MG1655	4/33	33/1751	0.0029128	0.0133156	0.00788426	b1493/b0485/b3517/b3744	4
	PFOA	24 hr	eco02024	Quorum sensing - Escherichia coli K-12 MG1655	5/33	64/1751	0.00598908	0.0239563	0.0141847	b1704/b1493/b1492/b3517/b1264	5
	PFOA	24 hr	eco00770	Pantothenate and CoA biosynthesis - Escherichia coli K-12 MG1655	3/33	23/1751	0.00835742	0.0297153	0.0175946	b3769/b3770/b3771	3
	PFOA	24 hr	eco00300	Lysine biosynthesis - Escherichia coli K-12 MG1655	2/33	13/1751	0.0236026	0.0652114	0.038612	b0002/b4024	2
	PFOA	24 hr	eco00650	Butanoate metabolism - Escherichia coli K-12 MG1655	3/33	35/1751	0.0264882	0.0652114	0.038612	b1493/b3517/b3769	3
	PFOA	24 hr	eco00410	beta-Alanine metabolism - Escherichia coli K-12 MG1655	2/33	14/1751	0.0272149	0.0652114	0.038612	b1493/b3517	2
	PFOA	24 hr	eco00780	Biotin metabolism - Escherichia coli K-12 MG1655	2/33	14/1751	0.0272149	0.0652114	0.038612	b0777/b0776	2
	PFOA	24 hr	eco00270	Cysteine and methionine metabolism - Escherichia coli K-12 MG1655	3/33	36/1751	0.02853	0.0652114	0.038612	b0002/b4024/b3770	3
	PFOA	48 hr	eco03010	Ribosome - Escherichia coli K-12 MG1655	42/318	78/1751	3.13862e-13	2.41674e-11	2.37875e-11	b3320/b3983/b3984/b3318/b0169/b3319/b3317/b4203/b4202/b3321/b3303/b3165/b3307/b3305/b3308/b3315/b3316/b3314/b3296/b3304/b3302/b3186/b3985/b3309/b3301/b3986/b3294/b2609/b3306/b3310/b4200/b3298/b3297/b3313/b3231/b2606/b3185/b3311/b3312/b3341/b3342/b3299	42
	PFOA	48 hr	eco02040	Flagellar assembly - Escherichia coli K-12 MG1655	26/318	44/1751	9.56434e-10	3.68227e-08	3.62438e-08	b1941/b1938/b1081/b1880/b1079/b1077/b1946/b1080/b1939/b1940/b1878/b1948/b1943/b1924/b1926/b1073/b1076/b1889/b1947/b1075/b1944/b1937/b1942/b1074/b1922/b1925	26
	PFOA	48 hr	eco02030	Bacterial chemotaxis - Escherichia coli K-12 MG1655	10/318	20/1751	0.00112242	0.0288088	0.0283559	b1886/b1885/b1946/b1939/b3072/b1882/b1884/b1889/b1888/b1883	10
	PFOA	48 hr	eco00543	Exopolysaccharide biosynthesis - Escherichia coli K-12 MG1655	8/318	15/1751	0.00213949	0.0411852	0.0405378	b2044/b2047/b2057/b2050/b2054/b2058/b2059/b2055	8
	PFOA	48 hr	eco00053	Ascorbate and aldarate metabolism - Escherichia coli K-12 MG1655	9/318	19/1751	0.00321837	0.0495629	0.0487837	b3580/b3581/b4358/b3582/b3575/b4196/b4198/b3126/b4195	9
	Type	Time	ID	Description	GeneRatio	BgRatio	pvalue	p.adjust	qvalue	geneID	Count
	PFDoA	6 hr	eco00920	Sulfur metabolism - Escherichia coli K-12 MG1655	11/26	31/1751	4.84348e-14	8.71826e-13	5.60824e-13	b2425/b2414/b2750/b2424/b2764/b2423/b2751/b2763/b2422/b2752/b2762	11
	PFDoA	6 hr	eco00400	Phenylalanine, tyrosine and tryptophan biosynthesis - Escherichia coli K-12 MG1655	5/26	21/1751	8.35157e-06	7.51642e-05	4.83512e-05	b1260/b1261/b1262/b1263/b1264	5
	PFDoA	6 hr	eco01230	Biosynthesis of amino acids - Escherichia coli K-12 MG1655	7/26	117/1751	0.00112679	0.00676077	0.00434903	b2414/b2421/b1260/b1261/b1262/b1263/b1264	7
	PFDoA	6 hr	eco02010	ABC transporters - Escherichia coli K-12 MG1655	8/26	179/1751	0.00316339	0.0142353	0.00915719	b2425/b2149/b2424/b2148/b2423/b2422/b2150/b1496	8
	PFDoA	6 hr	eco00450	Selenocompound metabolism - Escherichia coli K-12 MG1655	2/26	17/1751	0.025152	0.0774465	0.0498194	b2751/b2752	2
	PFDoA	6 hr	eco00230	Purine metabolism - Escherichia coli K-12 MG1655	4/26	78/1751	0.0258155	0.0774465	0.0498194	b2750/b1970/b2751/b2752	4
	PFDoA	6 hr	eco01120	Microbial metabolism in diverse environments - Escherichia coli K-12 MG1655	8/26	272/1751	0.0374542	0.0963108	0.0619543	b2414/b2750/b1970/b2764/b2751/b2763/b2752/b2762	8
	PFDoA	24 hr	eco01230	Biosynthesis of amino acids - Escherichia coli K-12 MG1655	14/30	117/1751	9.67914e-10	3.3877e-08	2.24148e-08	b0002/b0003/b1263/b1264/b1261/b0004/b1262/b1260/b3769/b3770/b1704/b3771/b4024/b3772	14
	PFDoA	24 hr	eco00400	Phenylalanine, tyrosine and tryptophan biosynthesis - Escherichia coli K-12 MG1655	6/30	21/1751	6.79336e-07	1.18884e-05	7.866e-06	b1263/b1264/b1261/b1262/b1260/b1704	6
	PFDoA	24 hr	eco00260	Glycine, serine and threonine metabolism - Escherichia coli K-12 MG1655	7/30	38/1751	1.80896e-06	2.11045e-05	1.39639e-05	b0002/b0003/b1261/b0004/b1260/b4024/b3772	7
	PFDoA	24 hr	eco01110	Biosynthesis of secondary metabolites - Escherichia coli K-12 MG1655	17/30	341/1751	5.78353e-06	5.06058e-05	3.34836e-05	b0002/b0003/b1263/b1264/b1261/b0004/b1262/b1260/b3769/b3770/b1704/b3517/b1493/b3771/b4024/b3772/b1409	17
	PFDoA	24 hr	eco00290	Valine, leucine and isoleucine biosynthesis - Escherichia coli K-12 MG1655	4/30	16/1751	0.000110674	0.00077472	0.000512597	b3769/b3770/b3771/b3772	4
	PFDoA	24 hr	eco01210	2-Oxocarboxylic acid metabolism - Escherichia coli K-12 MG1655	4/30	32/1751	0.00180569	0.0105332	0.00696933	b3769/b3770/b3771/b4024	4
	PFDoA	24 hr	eco02024	Quorum sensing - Escherichia coli K-12 MG1655	5/30	64/1751	0.00391406	0.0195703	0.0129488	b1264/b1704/b3517/b1493/b1492	5
	PFDoA	24 hr	eco00770	Pantothenate and CoA biosynthesis - Escherichia coli K-12 MG1655	3/30	23/1751	0.00638125	0.027918	0.018472	b3769/b3770/b3771	3
	PFDoA	24 hr	eco00250	Alanine, aspartate and glutamate metabolism - Escherichia coli K-12 MG1655	3/30	33/1751	0.0175151	0.0611971	0.0404913	b3517/b1493/b0485	3
	PFDoA	24 hr	eco00300	Lysine biosynthesis - Escherichia coli K-12 MG1655	2/30	13/1751	0.0196911	0.0611971	0.0404913	b0002/b4024	2
	PFDoA	24 hr	eco00650	Butanoate metabolism - Escherichia coli K-12 MG1655	3/30	35/1751	0.0205326	0.0611971	0.0404913	b3769/b3517/b1493	3
	PFDoA	24 hr	eco00270	Cysteine and methionine metabolism - Escherichia coli K-12 MG1655	3/30	36/1751	0.0221429	0.0611971	0.0404913	b0002/b3770/b4024	3
	PFDoA	24 hr	eco00410	beta-Alanine metabolism - Escherichia coli K-12 MG1655	2/30	14/1751	0.0227304	0.0611971	0.0404913	b3517/b1493	2
	Type	Time	ID	Description	GeneRatio	BgRatio	pvalue	p.adjust	qvalue	geneID	Count
	OA	6 hr	eco02010	ABC transporters - Escherichia coli K-12 MG1655	14/41	179/1751	2.44156e-05	0.000683637	0.000539714	b2149/b0653/b0652/b1857/b2150/b1246/b1247/b1245/b0654/b2148/b2679/b2425/b2424/b0809	14
	OA	6 hr	eco01501	beta-Lactam resistance - Escherichia coli K-12 MG1655	4/41	17/1751	0.000494635	0.00555367	0.00438447	b1246/b1247/b1245/b0929	4
	OA	6 hr	eco00920	Sulfur metabolism - Escherichia coli K-12 MG1655	5/41	31/1751	0.000595036	0.00555367	0.00438447	b2425/b2414/b2424/b2764/b2752	5
	OA	6 hr	eco00230	Purine metabolism - Escherichia coli K-12 MG1655	6/41	78/1751	0.00831452	0.0498499	0.0393552	b2557/b2476/b0522/b2499/b0523/b2752	6
	OA	6 hr	eco04122	Sulfur relay system - Escherichia coli K-12 MG1655	3/41	19/1751	0.00890177	0.0498499	0.0393552	b0782/b0784/b0783	3
	OA	6 hr	eco00790	Folate biosynthesis - Escherichia coli K-12 MG1655	3/41	26/1751	0.021322	0.0995026	0.0785547	b2153/b0782/b0783	3
	OA	24 hr	eco00400	Phenylalanine, tyrosine and tryptophan biosynthesis - Escherichia coli K-12 MG1655	8/32	21/1751	8.4527e-10	2.11317e-08	1.69054e-08	b1263/b1262/b1260/b1261/b1264/b1704/b2600/b2601	8
	OA	24 hr	eco01230	Biosynthesis of amino acids - Escherichia coli K-12 MG1655	9/32	117/1751	0.000148348	0.00185435	0.00148348	b1263/b1262/b1260/b1261/b1264/b1704/b2600/b2601/b4024	9
	OA	24 hr	eco02024	Quorum sensing - Escherichia coli K-12 MG1655	5/32	64/1751	0.00522714	0.0435595	0.0348476	b1264/b1704/b1244/b2601/b3517	5
	OA	24 hr	eco00970	Aminoacyl-tRNA biosynthesis - Escherichia coli K-12 MG1655	6/32	111/1751	0.0132234	0.0826461	0.0661168	b4163/b3969/b2590/b4164/b2402/b2403	6
	OA	48 hr	eco03010	Ribosome - Escherichia coli K-12 MG1655	6/14	78/1751	1.45747e-05	8.74485e-05	4.60255e-05	b3983/b3303/b3302/b2609/b3308/b3318	6
	OA	48 hr	eco00680	Methane metabolism - Escherichia coli K-12 MG1655	3/14	33/1751	0.00192865	0.00578596	0.00304524	b0998/b0996/b0997	3
	OA	48 hr	eco02020	Two-component system - Escherichia coli K-12 MG1655	5/14	178/1751	0.00957807	0.0191561	0.0100822	b0998/b0996/b4002/b0997/b2368	5
	Type	Time	ID	Description	GeneRatio	BgRatio	pvalue	p.adjust	qvalue	geneID	Count
	DoA	6 hr	eco00053	Ascorbate and aldarate metabolism - Escherichia coli K-12 MG1655	10/158	19/1751	1.23055e-06	7.01413e-05	5.95845e-05	b4198/b4196/b3580/b3582/b4197/b3575/b3581/b4358/b4193/b0061	10
	DoA	6 hr	eco02040	Flagellar assembly - Escherichia coli K-12 MG1655	14/158	44/1751	1.41133e-05	0.000313438	0.000266263	b1941/b1081/b1077/b1878/b1879/b1948/b1890/b1943/b1944/b1937/b1938/b1080/b1922/b1924	14
	DoA	6 hr	eco00040	Pentose and glucuronate interconversions - Escherichia coli K-12 MG1655	13/158	39/1751	1.64967e-05	0.000313438	0.000266263	b4198/b0269/b4196/b3580/b3582/b3904/b4197/b0063/b3575/b3581/b0268/b0062/b0061	13
	DoA	6 hr	eco02030	Bacterial chemotaxis - Escherichia coli K-12 MG1655	7/158	20/1751	0.00120597	0.0143691	0.0122065	b1886/b4355/b1888/b2150/b1885/b1890/b1883	7
	DoA	6 hr	eco00051	Fructose and mannose metabolism - Escherichia coli K-12 MG1655	11/158	44/1751	0.00126045	0.0143691	0.0122065	b3904/b2049/b2933/b2053/b2930/b2934/b2703/b3903/b2048/b2052/b2247	11
	DoA	6 hr	eco00360	Phenylalanine metabolism - Escherichia coli K-12 MG1655	8/158	32/1751	0.00589737	0.056025	0.0475928	b0348/b0349/b0347/b0352/b1389/b1387/b1391/b1392	8
	DoA	24 hr	eco01230	Biosynthesis of amino acids - Escherichia coli K-12 MG1655	6/13	117/1751	9.14131e-05	0.00113031	0.000654393	b3772/b0002/b0004/b0003/b3769/b3770	6
	DoA	24 hr	eco00260	Glycine, serine and threonine metabolism - Escherichia coli K-12 MG1655	4/13	38/1751	0.000117414	0.00113031	0.000654393	b3772/b0002/b0004/b0003	4
	DoA	24 hr	eco00290	Valine, leucine and isoleucine biosynthesis - Escherichia coli K-12 MG1655	3/13	16/1751	0.000169547	0.00113031	0.000654393	b3772/b3769/b3770	3
	DoA	24 hr	eco00770	Pantothenate and CoA biosynthesis - Escherichia coli K-12 MG1655	2/13	23/1751	0.0117935	0.0589673	0.034139	b3769/b3770	2
	DoA	24 hr	eco01210	2-Oxocarboxylic acid metabolism - Escherichia coli K-12 MG1655	2/13	32/1751	0.0222651	0.0695268	0.0402523	b3769/b3770	2
	DoA	24 hr	eco01110	Biosynthesis of secondary metabolites - Escherichia coli K-12 MG1655	6/13	341/1751	0.0260763	0.0695268	0.0402523	b3772/b0002/b0004/b0003/b3769/b3770	6
	DoA	24 hr	eco00270	Cysteine and methionine metabolism - Escherichia coli K-12 MG1655	2/13	36/1751	0.0278107	0.0695268	0.0402523	b0002/b3770	2
	DoA	24 hr	eco01503	Cationic antimicrobial peptide (CAMP) resistance - Escherichia coli K-12 MG1655	2/13	36/1751	0.0278107	0.0695268	0.0402523	b1113/b3860	2
	DoA	24 hr	eco00630	Glyoxylate and dicarboxylate metabolism - Escherichia coli K-12 MG1655	2/13	43/1751	0.0387117	0.086026	0.0498045	b2374/b2373	2

## Sheet: R_scripts
	R script for KEGG enrichment analysis								R script for GO enrichment analysis
	# Load libraries - will already have in DESeq2 script								# Uses initial scripting from KEGG analysis on left <----
	library(DESeq2)								# Input files are the same
	library(AnnotationDbi)
	library(org.EcK12.eg.db)								# pfoa 6 hr
	library(clusterProfiler)								GO_pfoa_6 <- enrichGO(gene = gene_list_pfoa_6_GO$GeneID, OrgDb = org.EcK12.eg.db,
	library(ggplot2)								ont = "ALL", pAdjustMethod = "BH", readable = TRUE,
									minGSSize = 2)
	#-----info on EcK12 org package								table_GO_pfoa_6 <- as.data.frame(GO_pfoa_6) # format as dataframe to export output
	# AnnotationDbi - org Ec								write.csv(table_GO_pfoa_6, "~/Ec_pfoa6hr_GO_ALL.csv")
	columns(org.EcK12.eg.db) # print columns available in org package
									# pfoa 24 hr
	# Will print out all available key types that this package contains								GO_pfoa_24 <- enrichGO(gene = gene_list_pfoa_24_GO$GeneID, OrgDb = org.EcK12.eg.db,
	uniKeys <- head(keys(org.EcK12.eg.db, keytype="SYMBOL"))								ont = "ALL", pAdjustMethod = "BH", readable = TRUE,
	head(uniKeys)								minGSSize = 2)
									table_GO_pfoa_24 <- as.data.frame(GO_pfoa_24) # format as dataframe to export output
	#-----inputs for clusterprofiler								write.csv(table_GO_pfoa_24, "~/Ec_pfoa24hr_GO_ALL.csv")
	# (1) load in annotated DEG output table from DESeq2
	# (2) filter DEGs into new dataframe with cutoffs								# pfoa 48 hr
	# (3) select locus tag column of dataframe for use in clusterprofiler - b#### ids								GO_pfoa_48 <- enrichGO(gene = gene_list_pfoa_48_GO$GeneID, OrgDb = org.EcK12.eg.db,
									ont = "ALL", pAdjustMethod = "BH", readable = TRUE,
	# PFOA 6 hr								minGSSize = 2)
	data_pfoa_6 <- read.csv("~/ec_DEG_table_PFOA_Con_6.csv",								table_GO_pfoa_48 <- as.data.frame(GO_pfoa_48) # format as dataframe to export output
	header = TRUE)								write.csv(table_GO_pfoa_48, "~/Ec_pfoa48hr_GO_ALL.csv")
	head(data_pfoa_6)
	degs_pfoa_6 <- data_pfoa_6 %>% # filter for degs
	filter(abs(log2FoldChange) > 1.5 & padj < 0.05)								# pfdoa 6 hr
	# nrow(degs_pfoa_6) #86								GO_pfdoa_6 <- enrichGO(gene = gene_list_pfdoa_6_GO$GeneID, OrgDb = org.EcK12.eg.db,
	gene_list_pfoa_6 <- subset(degs_pfoa_6, select = c("Locus_tag")) # generate gene list as df								ont = "ALL", pAdjustMethod = "BH", readable = TRUE,
	gene_list_pfoa_6_GO <- subset(degs_pfoa_6, select = c("GeneID")) # generate gene list as df								minGSSize = 2)
									table_GO_pfdoa_6 <- as.data.frame(GO_pfdoa_6) # format as dataframe to export output
	# PFOA 24 hr								write.csv(table_GO_pfdoa_6, "~/Ec_pfdoa6hr_GO_ALL.csv")
	data_pfoa_24 <- read.csv("~/ec_DEG_table_PFOA_Con_24.csv",
	header = TRUE)								# pfdoa 24 hr
	head(data_pfoa_24)								GO_pfdoa_24 <- enrichGO(gene = gene_list_pfdoa_24_GO$GeneID, OrgDb = org.EcK12.eg.db,
	degs_pfoa_24 <- data_pfoa_24 %>% # filter for degs								ont = "ALL", pAdjustMethod = "BH", readable = TRUE,
	filter(abs(log2FoldChange) > 1.5 & padj < 0.05)								minGSSize = 2)
	# nrow(degs_pfoa_24) #86								table_GO_pfdoa_24 <- as.data.frame(GO_pfdoa_24) # format as dataframe to export output
	gene_list_pfoa_24 <- subset(degs_pfoa_24, select = c("Locus_tag")) # generate gene list as df								write.csv(table_GO_pfdoa_24, "~/Ec_pfdoa24hr_GO_ALL.csv")
	gene_list_pfoa_24_GO <- subset(degs_pfoa_24, select = c("GeneID")) # generate gene list as df
									# pfdoa 48 hr
	# PFOA 48 hr								GO_pfdoa_48 <- enrichGO(gene = gene_list_pfdoa_48_GO$GeneID, OrgDb = org.EcK12.eg.db,
	data_pfoa_48 <- read.csv("~/ec_DEG_table_PFOA_Con_48.csv",								ont = "ALL", pAdjustMethod = "BH", readable = TRUE,
	header = TRUE)								minGSSize = 2)
	head(data_pfoa_48)								table_GO_pfdoa_48 <- as.data.frame(GO_pfdoa_48) # format as dataframe to export output
	degs_pfoa_48 <- data_pfoa_48 %>% # filter for degs								write.csv(table_GO_pfdoa_48, "~/Ec_pfdoa48hr_GO_ALL.csv")
	filter(abs(log2FoldChange) > 1.5 & padj < 0.05)
	#nrow(degs_pfoa_48) #766								dotplot(GO_pfdoa_48, showCategory=30)
	gene_list_pfoa_48 <- subset(degs_pfoa_48, select = c("Locus_tag")) # generate gene list as df
	gene_list_pfoa_48_GO <- subset(degs_pfoa_48, select = c("GeneID")) # generate gene list as df
									# oa 6 hr
									GO_oa_6 <- enrichGO(gene = gene_list_oa_6_GO$GeneID, OrgDb = org.EcK12.eg.db,
	# pfdoa 6 hr								ont = "ALL", pAdjustMethod = "BH", readable = TRUE,
	data_pfdoa_6 <- read.csv("~/ec_DEG_table_pfdoa_Con_6.csv",								minGSSize = 2)
	header = TRUE)								table_GO_oa_6 <- as.data.frame(GO_oa_6) # format as dataframe to export output
	head(data_pfdoa_6)								write.csv(table_GO_oa_6, "~/Ec_oa6hr_GO_ALL.csv")
	degs_pfdoa_6 <- data_pfdoa_6 %>% # filter for degs
	filter(abs(log2FoldChange) > 1.5 & padj < 0.05)								# oa 24 hr
	# nrow(degs_pfdoa_6) #86								GO_oa_24 <- enrichGO(gene = gene_list_oa_24_GO$GeneID, OrgDb = org.EcK12.eg.db,
	gene_list_pfdoa_6 <- subset(degs_pfdoa_6, select = c("Locus_tag")) # generate gene list as df								ont = "ALL", pAdjustMethod = "BH", readable = TRUE,
	gene_list_pfdoa_6_GO <- subset(degs_pfdoa_6, select = c("GeneID")) # generate gene list as df								minGSSize = 2)
									table_GO_oa_24 <- as.data.frame(GO_oa_24) # format as dataframe to export output
	# pfdoa 24 hr								write.csv(table_GO_oa_24, "~/Ec_oa24hr_GO_ALL.csv")
	data_pfdoa_24 <- read.csv("~/ec_DEG_table_pfdoa_Con_24.csv",
	header = TRUE)								# oa 48 hr
	head(data_pfdoa_24)								GO_oa_48 <- enrichGO(gene = gene_list_oa_48_GO$GeneID, OrgDb = org.EcK12.eg.db,
	degs_pfdoa_24 <- data_pfdoa_24 %>% # filter for degs								ont = "ALL", pAdjustMethod = "BH", readable = TRUE,
	filter(abs(log2FoldChange) > 1.5 & padj < 0.05)								minGSSize = 2)
	# nrow(degs_pfdoa_24) #86								table_GO_oa_48 <- as.data.frame(GO_oa_48) # format as dataframe to export output
	gene_list_pfdoa_24 <- subset(degs_pfdoa_24, select = c("Locus_tag")) # generate gene list as df								write.csv(table_GO_oa_48, "~/Ec_oa48hr_GO_ALL.csv")
	gene_list_pfdoa_24_GO <- subset(degs_pfdoa_24, select = c("GeneID")) # generate gene list as df
	# pfdoa 48 hr								# doa 6 hr
	data_pfdoa_48 <- read.csv("~/ec_DEG_table_pfdoa_Con_48.csv",								GO_doa_6 <- enrichGO(gene = gene_list_doa_6_GO$GeneID, OrgDb = org.EcK12.eg.db,
	header = TRUE)								ont = "ALL", pAdjustMethod = "BH", readable = TRUE,
	head(data_pfdoa_48)								minGSSize = 2)
	degs_pfdoa_48 <- data_pfdoa_48 %>% # filter for degs								table_GO_doa_6 <- as.data.frame(GO_doa_6) # format as dataframe to export output
	filter(abs(log2FoldChange) > 1.5 & padj < 0.05)								write.csv(table_GO_doa_6, "~/Ec_doa6hr_GO_ALL.csv")
	#nrow(degs_pfdoa_48) #766
	gene_list_pfdoa_48 <- subset(degs_pfdoa_48, select = c("Locus_tag")) # generate gene list as df								# doa 24 hr
	gene_list_pfdoa_48_GO <- subset(degs_pfdoa_48, select = c("GeneID")) # generate gene list as df								GO_doa_24 <- enrichGO(gene = gene_list_doa_24_GO$GeneID, OrgDb = org.EcK12.eg.db,
									ont = "ALL", pAdjustMethod = "BH", readable = TRUE,
	# hydrocarbons:								minGSSize = 2)
	# oa 6 hr								table_GO_doa_24 <- as.data.frame(GO_doa_24) # format as dataframe to export output
	data_oa_6 <- read.csv("~/ec_DEG_table_OA_Con_6.csv",								write.csv(table_GO_doa_24, "~/Ec_doa24hr_GO_ALL.csv")
	header = TRUE)
	head(data_oa_6)								#-------------------------------------------------------------------------------
	degs_oa_6 <- data_oa_6 %>% # filter for degs								# Clustercompare to compare multiple groups at once
	filter(abs(log2FoldChange) > 1.5 & padj < 0.05)								# new dataframe with each PWC as a group - consists of DEGs
	# nrow(degs_oa_6) #86
	gene_list_oa_6 <- subset(degs_oa_6, select = c("Locus_tag")) # generate gene list as df								# make grouped GO dataframe
	gene_list_oa_6_GO <- subset(degs_oa_6, select = c("GeneID")) # generate gene list as df								# uses cbind to adoa two columns: (1) group = PFOA, pfdoa, OA, or doa, (2) other_group = time
									# adoaing to gene_list_go with entrezIDs made above
	# oa 24 hr								# for pfoa
	data_oa_24 <- read.csv("~/ec_DEG_table_OA_Con_24.csv",								gene_list_pfoa_6_GO_groups <- gene_list_pfoa_6_GO
	header = TRUE)								gene_list_pfoa_6_GO_groups <- cbind(gene_list_pfoa_6_GO_groups, group = c("PFOA"), othergroup = c("6 hr"))
	head(data_oa_24)
	degs_oa_24 <- data_oa_24 %>% # filter for degs								gene_list_pfoa_24_GO_groups <- gene_list_pfoa_24_GO
	filter(abs(log2FoldChange) > 1.5 & padj < 0.05)								gene_list_pfoa_24_GO_groups <- cbind(gene_list_pfoa_24_GO_groups, group = c("PFOA"), othergroup = c("24 hr"))
	# nrow(degs_oa_24) #86
	gene_list_oa_24 <- subset(degs_oa_24, select = c("Locus_tag")) # generate gene list as df								gene_list_pfoa_48_GO_groups <- gene_list_pfoa_48_GO
	gene_list_oa_24_GO <- subset(degs_oa_24, select = c("GeneID")) # generate gene list as df								gene_list_pfoa_48_GO_groups <- cbind(gene_list_pfoa_48_GO_groups, group = c("PFOA"), othergroup = c("48 hr"))
	# oa 48 hr								# for pfdoa
	data_oa_48 <- read.csv("~/ec_DEG_table_OA_Con_48.csv",								gene_list_pfdoa_6_GO_groups <- gene_list_pfdoa_6_GO
	header = TRUE)								gene_list_pfdoa_6_GO_groups <- cbind(gene_list_pfdoa_6_GO_groups, group = c("PFDoA"), othergroup = c("6 hr"))
	head(data_oa_48)
	degs_oa_48 <- data_oa_48 %>% # filter for degs								gene_list_pfdoa_24_GO_groups <- gene_list_pfdoa_24_GO
	filter(abs(log2FoldChange) > 1.5 & padj < 0.05)								gene_list_pfdoa_24_GO_groups <- cbind(gene_list_pfdoa_24_GO_groups, group = c("PFDoA"), othergroup = c("24 hr"))
	#nrow(degs_oa_48) #766
	gene_list_oa_48 <- subset(degs_oa_48, select = c("Locus_tag")) # generate gene list as df								gene_list_pfdoa_48_GO_groups <- gene_list_pfdoa_48_GO
	gene_list_oa_48_GO <- subset(degs_oa_48, select = c("GeneID")) # generate gene list as df								gene_list_pfdoa_48_GO_groups <- cbind(gene_list_pfdoa_48_GO_groups, group = c("PFDoA"), othergroup = c("48 hr"))
	# doa 6 hr								# for oa
	data_doa_6 <- read.csv("~/ec_DEG_table_doa_Con_6.csv",								gene_list_oa_6_GO_groups <- gene_list_oa_6_GO
	header = TRUE)								gene_list_oa_6_GO_groups <- cbind(gene_list_oa_6_GO_groups, group = c("OA"), othergroup = c("6 hr"))
	head(data_doa_6)
	degs_doa_6 <- data_doa_6 %>% # filter for degs								gene_list_oa_24_GO_groups <- gene_list_oa_24_GO
	filter(abs(log2FoldChange) > 1.5 & padj < 0.05)								gene_list_oa_24_GO_groups <- cbind(gene_list_oa_24_GO_groups, group = c("OA"), othergroup = c("24 hr"))
	# nrow(degs_doa_6) #86
	gene_list_doa_6 <- subset(degs_doa_6, select = c("Locus_tag")) # generate gene list as df								gene_list_oa_48_GO_groups <- gene_list_oa_48_GO
	gene_list_doa_6_GO <- subset(degs_doa_6, select = c("GeneID")) # generate gene list as df								gene_list_oa_48_GO_groups <- cbind(gene_list_oa_48_GO_groups, group = c("OA"), othergroup = c("48 hr"))
	# doa 24 hr								# for doa
	data_doa_24 <- read.csv("~/ec_DEG_table_doa_Con_24.csv",								gene_list_doa_6_GO_groups <- gene_list_doa_6_GO
	header = TRUE)								gene_list_doa_6_GO_groups <- cbind(gene_list_doa_6_GO_groups, group = c("DoDA"), othergroup = c("6 hr"))
	head(data_doa_24)
	degs_doa_24 <- data_doa_24 %>% # filter for degs								gene_list_doa_24_GO_groups <- gene_list_doa_24_GO
	filter(abs(log2FoldChange) > 1.5 & padj < 0.05)								gene_list_doa_24_GO_groups <- cbind(gene_list_doa_24_GO_groups, group = c("DoDA"), othergroup = c("24 hr"))
	# nrow(degs_doa_24) #86
	gene_list_doa_24 <- subset(degs_doa_24, select = c("Locus_tag")) # generate gene list as df
	gene_list_doa_24_GO <- subset(degs_doa_24, select = c("GeneID")) # generate gene list as df								#----combine all individual grouped go dfs into single using rbind
									# PFOA group
	# doa 48 hr								gene_list_GO_PFOA_all <- rbind(gene_list_pfoa_6_GO_groups, gene_list_pfoa_24_GO_groups, gene_list_pfoa_48_GO_groups)
	data_doa_48 <- read.csv("~/ec_DEG_table_doa_Con_48.csv",								nrow(gene_list_GO_PFOA_all)
	header = TRUE)
	head(data_doa_48)								# pfdoa group
	gene_list_doa_48 <- data_doa_48[data_doa_48$Locus_tag == "b0001"]								gene_list_GO_pfdoa_all <- rbind(gene_list_pfdoa_6_GO_groups, gene_list_pfdoa_24_GO_groups, gene_list_pfdoa_48_GO_groups)
	#gene_list_doa_48 <- subset(degs_doa_48, select = c("Locus_tag")) # generate gene list as df								nrow(gene_list_GO_pfdoa_all)
	gene_list_doa_48_GO <- subset(degs_doa_48, select = c("GeneID")) # generate gene list as df
									# OA group
	#---------								gene_list_GO_oa_all <- rbind(gene_list_oa_6_GO_groups, gene_list_oa_24_GO_groups, gene_list_oa_48_GO_groups)
									nrow(gene_list_GO_oa_all)
	#----KEGG enrichment analysis with 'enrichKEGG'								# doa group
									gene_list_GO_doa_all <- rbind(gene_list_doa_6_GO_groups, gene_list_doa_24_GO_groups, gene_list_doa_48_GO_groups)
	# PFOA 6 hr								nrow(gene_list_GO_doa_all)
	require(clusterProfiler)
	eco_kegg_pfoa_6 <- enrichKEGG(gene = gene_list_pfoa_6$Locus_tag, organism = 'eco', pvalueCutoff = 1) # KEGG enrichment								# PFOA and pfdoa group
	table_eco_kegg_pfoa_6 <- as.data.frame(eco_kegg_pfoa_6) # format as dataframe to export output								gene_list_GO_PFOA_pfdoa_all <- rbind(gene_list_pfoa_6_GO_groups, gene_list_pfoa_24_GO_groups, gene_list_pfoa_48_GO_groups,
	write.csv(table_eco_kegg_pfoa_6, "~/Ec_PFOA6hr_KEGG.csv") # excel saves generatio as date								gene_list_pfdoa_6_GO_groups, gene_list_pfdoa_24_GO_groups, gene_list_pfdoa_48_GO_groups)
	write.csv(table_eco_kegg_pfoa_6, "~/Ec_PFOA6hr_KEGG.txt")								nrow(gene_list_GO_PFOA_pfdoa_all)
	# PFOA 24 hr								# PFOA and OA group
	require(clusterProfiler)								gene_list_GO_PFOA_OA_all <- rbind(gene_list_pfoa_6_GO_groups, gene_list_pfoa_24_GO_groups, gene_list_pfoa_48_GO_groups,
	eco_kegg_pfoa_24 <- enrichKEGG(gene = gene_list_pfoa_24$Locus_tag, organism = 'eco', pvalueCutoff = 0.1) # KEGG enrichment								gene_list_oa_6_GO_groups, gene_list_oa_24_GO_groups, gene_list_oa_48_GO_groups)
	table_eco_kegg_pfoa_24 <- as.data.frame(eco_kegg_pfoa_24) # format as dataframe to export output								nrow(gene_list_GO_PFOA_OA_all)
	write.csv(table_eco_kegg_pfoa_24, "~/Ec_PFOA24hr_KEGG.csv") # excel saves generatio as date
	write.csv(table_eco_kegg_pfoa_24, "~/Ec_PFOA24hr_KEGG.txt")								# pfdoa and doa group
									gene_list_GO_pfdoa_doa_all <- rbind(gene_list_pfdoa_6_GO_groups, gene_list_pfdoa_24_GO_groups, gene_list_pfdoa_48_GO_groups,
									gene_list_doa_6_GO_groups, gene_list_doa_24_GO_groups, gene_list_doa_48_GO_groups)
	# PFOA 48 hr
	require(clusterProfiler)								# doa and OA group
	eco_kegg_pfoa_48 <- enrichKEGG(gene = gene_list_pfoa_48$Locus_tag, organism = 'eco', pvalueCutoff = 0.1) # KEGG enrichment								gene_list_GO_doa_OA_all <- rbind(gene_list_doa_6_GO_groups, gene_list_doa_24_GO_groups, gene_list_doa_48_GO_groups,
	table_eco_kegg_pfoa_48 <- as.data.frame(eco_kegg_pfoa_48) # format as dataframe to export output								gene_list_oa_6_GO_groups, gene_list_oa_24_GO_groups, gene_list_oa_48_GO_groups)
	write.csv(table_eco_kegg_pfoa_48, "~/Ec_PFOA48hr_KEGG.csv") # excel saves generatio as date
	write.csv(table_eco_kegg_pfoa_48, "~/Ec_PFOA48hr_KEGG.txt")
									# All combined
									gene_list_GO_all <- rbind(gene_list_pfoa_6_GO_groups, gene_list_pfoa_24_GO_groups, gene_list_pfoa_48_GO_groups,
	# pfdoa 6 hr								gene_list_pfdoa_6_GO_groups, gene_list_pfdoa_24_GO_groups, gene_list_pfdoa_48_GO_groups,
	require(clusterProfiler)								gene_list_oa_6_GO_groups, gene_list_oa_24_GO_groups, gene_list_oa_48_GO_groups,
	eco_kegg_pfdoa_6 <- enrichKEGG(gene = gene_list_pfdoa_6$Locus_tag, organism = 'eco', pvalueCutoff = 0.1) # KEGG enrichment								gene_list_doa_6_GO_groups, gene_list_doa_24_GO_groups, gene_list_doa_48_GO_groups)
	table_eco_kegg_pfdoa_6 <- as.data.frame(eco_kegg_pfdoa_6) # format as dataframe to export output								nrow(gene_list_GO_all) #1725
	write.csv(table_eco_kegg_pfdoa_6, "~/Ec_pfdoa6hr_KEGG.csv") # excel saves generatio as date
	write.csv(table_eco_kegg_pfdoa_6, "~/Ec_pfdoa6hr_KEGG.txt")								# GO with all
									# function reference: https://rdrr.io/bioc/clusterProfiler/man/compareCluster.html#heading-0
									GO_pfoa_all <- compareCluster(GeneID~group+othergroup,
	# pfdoa 24 hr								data = gene_list_GO_PFOA_all,
	require(clusterProfiler)								fun = "enrichGO", pAdjustMethod = "BH",
	eco_kegg_pfdoa_24 <- enrichKEGG(gene = gene_list_pfdoa_24$Locus_tag, organism = 'eco', pvalueCutoff = 0.1) # KEGG enrichment								OrgDb = 'org.EcK12.eg.db', ont = "ALL",
	table_eco_kegg_pfdoa_24 <- as.data.frame(eco_kegg_pfdoa_24) # format as dataframe to export output								minGSSize = 2, keyType = 'ENTREZID')
	write.csv(table_eco_kegg_pfdoa_24, "~/Ec_pfdoa24hr_KEGG.csv") # excel saves generatio as date								#dotplot(GO_pfoa_all)
	write.csv(table_eco_kegg_pfdoa_24, "~/Ec_pfdoa24hr_KEGG.txt")
									GO_pfdoa_all <- compareCluster(GeneID~group+othergroup,
									data = gene_list_GO_pfdoa_all,
	# pfdoa 48 hr								fun = "enrichGO", pAdjustMethod = "BH",
	require(clusterProfiler)								OrgDb = 'org.EcK12.eg.db', ont = "ALL",
	eco_kegg_pfdoa_48 <- enrichKEGG(gene = gene_list_pfdoa_48$Locus_tag, organism = 'eco', pvalueCutoff = 0.1) # KEGG enrichment								minGSSize = 2, keyType = 'ENTREZID')
	table_eco_kegg_pfdoa_48 <- as.data.frame(eco_kegg_pfdoa_48) # format as dataframe to export output								#dotplot(GO_pfdoa_all)
	write.csv(table_eco_kegg_pfdoa_48, "~/Ec_pfdoa48hr_KEGG.csv") # excel saves generatio as date
	write.csv(table_eco_kegg_pfdoa_48, "~/Ec_pfdoa48hr_KEGG.txt")								GO_oa_all <- compareCluster(GeneID~group+othergroup,
									data = gene_list_GO_oa_all,
									fun = "enrichGO", pAdjustMethod = "BH",
	# doa 6 hr								OrgDb = 'org.EcK12.eg.db', ont = "ALL",
	require(clusterProfiler)								minGSSize = 2, keyType = 'ENTREZID')
	eco_kegg_doa_6 <- enrichKEGG(gene = gene_list_doa_6$Locus_tag, organism = 'eco', pvalueCutoff = 0.1) # KEGG enrichment								#dotplot(GO_oa_all)
	table_eco_kegg_doa_6 <- as.data.frame(eco_kegg_doa_6) # format as dataframe to export output
	write.csv(table_eco_kegg_doa_6, "~/Ec_doa6hr_KEGG.csv") # excel saves generatio as date								GO_doa_all <- compareCluster(GeneID~group+othergroup,
	write.csv(table_eco_kegg_doa_6, "~/Ec_doa6hr_KEGG.txt")								data = gene_list_GO_doa_all,
									fun = "enrichGO", pAdjustMethod = "BH",
									OrgDb = 'org.EcK12.eg.db', ont = "ALL",
	# doa 24 hr								minGSSize = 2, keyType = 'ENTREZID')
	require(clusterProfiler)								#dotplot(GO_doa_all)
	eco_kegg_doa_24 <- enrichKEGG(gene = gene_list_doa_24$Locus_tag, organism = 'eco', pvalueCutoff = 0.1) # KEGG enrichment
	table_eco_kegg_doa_24 <- as.data.frame(eco_kegg_doa_24) # format as dataframe to export output
	write.csv(table_eco_kegg_doa_24, "~/Ec_doa24hr_KEGG.csv") # excel saves generatio as date
	write.csv(table_eco_kegg_doa_24, "~/Ec_doa24hr_KEGG.txt")
	# doa 48 hr
	require(clusterProfiler)
	eco_kegg_doa_48 <- enrichKEGG(gene = gene_list_doa_48$Locus_tag, organism = 'eco', pvalueCutoff = 0.1) # KEGG enrichment
	table_eco_kegg_doa_48 <- as.data.frame(eco_kegg_doa_48) # format as dataframe to export output
	write.csv(table_eco_kegg_doa_48, "~/Ec_doa48hr_KEGG.csv") # excel saves generatio as date
	write.csv(table_eco_kegg_doa_48, "~/Ec_doa48hr_KEGG.txt")
	# oa 6 hr
	require(clusterProfiler)
	eco_kegg_oa_6 <- enrichKEGG(gene = gene_list_oa_6$Locus_tag, organism = 'eco', pvalueCutoff = 0.1) # KEGG enrichment
	table_eco_kegg_oa_6 <- as.data.frame(eco_kegg_oa_6) # format as dataframe to export output
	write.csv(table_eco_kegg_oa_6, "~/Ec_oa6hr_KEGG.csv") # excel saves generatio as date
	write.csv(table_eco_kegg_oa_6, "~/Ec_oa6hr_KEGG.txt")
	# oa 24 hr
	require(clusterProfiler)
	eco_kegg_oa_24 <- enrichKEGG(gene = gene_list_oa_24$Locus_tag, organism = 'eco', pvalueCutoff = 0.1) # KEGG enrichment
	table_eco_kegg_oa_24 <- as.data.frame(eco_kegg_oa_24) # format as dataframe to export output
	write.csv(table_eco_kegg_oa_24, "~/Ec_oa24hr_KEGG.csv") # excel saves generatio as date
	write.csv(table_eco_kegg_oa_24, "~/Ec_oa24hr_KEGG.txt")
	# oa 48 hr
	require(clusterProfiler)
	eco_kegg_oa_48 <- enrichKEGG(gene = gene_list_oa_48$Locus_tag, organism = 'eco', pvalueCutoff = 0.1) # KEGG enrichment
	table_eco_kegg_oa_48 <- as.data.frame(eco_kegg_oa_48) # format as dataframe to export output
	write.csv(table_eco_kegg_oa_48, "~/Ec_oa48hr_KEGG.csv") # excel saves generatio as date
	write.csv(table_eco_kegg_oa_48, "~/Ec_oa48hr_KEGG.txt")
	#-----plotting
	# use dotplot()
	#-------------------------------------------------------------------------------
	# Clustercompare to compare multiple groups at once
	# new dataframe with each PWC as a group - consists of DEGs
	# make grouped GO dataframe
	# uses cbind to adoa two columns: (1) group = PFOA, pfdoa, OA, or doa, (2) other_group = time
	# adoaing to gene_list_go with entrezIDs made above
	# for pfoa
	gene_list_pfoa_6_groups <- gene_list_pfoa_6
	gene_list_pfoa_6_groups <- cbind(gene_list_pfoa_6_groups, group = c("PFOA"), othergroup = c("6 hr"))
	gene_list_pfoa_24_groups <- gene_list_pfoa_24
	gene_list_pfoa_24_groups <- cbind(gene_list_pfoa_24_groups, group = c("PFOA"), othergroup = c("24 hr"))
	gene_list_pfoa_48_groups <- gene_list_pfoa_48
	gene_list_pfoa_48_groups <- cbind(gene_list_pfoa_48_groups, group = c("PFOA"), othergroup = c("48 hr"))
	gene_list_pfdoa_6_groups <- gene_list_pfdoa_6
	gene_list_pfdoa_6_groups <- cbind(gene_list_pfdoa_6_groups, group = c("PFDoA"), othergroup = c("6 hr"))
	gene_list_pfdoa_24_groups <- gene_list_pfdoa_24
	gene_list_pfdoa_24_groups <- cbind(gene_list_pfdoa_24_groups, group = c("PFDoA"), othergroup = c("24 hr"))
	gene_list_pfdoa_48_groups <- gene_list_pfdoa_48
	gene_list_pfdoa_48_groups <- cbind(gene_list_pfdoa_48_groups, group = c("PFDoA"), othergroup = c("48 hr"))
	gene_list_doa_6_groups <- gene_list_doa_6
	gene_list_doa_6_groups <- cbind(gene_list_doa_6_groups, group = c("DoDA"), othergroup = c("6 hr"))
	gene_list_doa_24_groups <- gene_list_doa_24
	gene_list_doa_24_groups <- cbind(gene_list_doa_24_groups, group = c("DoDA"), othergroup = c("24 hr"))
	# manually adoaing doa_48 as dataset is empty - interfers with plot
	gene_list_doa_48_groups <- gene_list_doa_48
	gene_list_doa_48_groups <- cbind(gene_list_doa_48_groups, group = c("DoDA"), othergroup = c("48 hr"))
	gene_list_oa_6_groups <- gene_list_oa_6
	gene_list_oa_6_groups <- cbind(gene_list_oa_6_groups, group = c("OA"), othergroup = c("6 hr"))
	gene_list_oa_24_groups <- gene_list_oa_24
	gene_list_oa_24_groups <- cbind(gene_list_oa_24_groups, group = c("OA"), othergroup = c("24 hr"))
	gene_list_oa_48_groups <- gene_list_oa_48
	gene_list_oa_48_groups <- cbind(gene_list_oa_48_groups, group = c("OA"), othergroup = c("48 hr"))
	#----combine all individual grouped go dfs into single using rbind
	# PFOA group
	gene_list_PFOA_all <- rbind(gene_list_pfoa_6_groups, gene_list_pfoa_24_groups, gene_list_pfoa_48_groups)
	nrow(gene_list_PFOA_all)
	# pfdoa group
	gene_list_pfdoa_all <- rbind(gene_list_pfdoa_6_groups, gene_list_pfdoa_24_groups, gene_list_pfdoa_48_groups)
	nrow(gene_list_pfdoa_all)
	# OA group
	gene_list_oa_all <- rbind(gene_list_oa_6_groups, gene_list_oa_24_groups, gene_list_oa_48_groups)
	nrow(gene_list_oa_all)
	# doa group
	gene_list_doa_all <- rbind(gene_list_doa_6_groups, gene_list_doa_24_groups, gene_list_doa_48_groups)
	nrow(gene_list_doa_all)
	# PFOA and OA group
	gene_list_PFOA_OA_all <- rbind(gene_list_pfoa_6_groups, gene_list_pfoa_24_groups, gene_list_pfoa_48_groups,
	gene_list_oa_6_groups, gene_list_oa_24_groups, gene_list_oa_48_groups)
	nrow(gene_list_PFOA_OA_all)
	# PFOA and pfdoa, all
	gene_list_PFOA_pfdoa_all <- rbind(gene_list_pfoa_6_groups, gene_list_pfoa_24_groups, gene_list_pfoa_48_groups,
	gene_list_pfdoa_6_groups, gene_list_pfdoa_24_groups, gene_list_pfdoa_48_groups)
	# All combined
	gene_list_all <- rbind(gene_list_pfoa_6_groups, gene_list_pfoa_24_groups, gene_list_pfoa_48_groups,
	gene_list_pfdoa_6_groups, gene_list_pfdoa_24_groups, gene_list_pfdoa_48_groups,
	gene_list_oa_6_groups, gene_list_oa_24_groups, gene_list_oa_48_groups,
	gene_list_doa_6_groups, gene_list_doa_24_groups, gene_list_doa_48_groups)
	nrow(gene_list_all)
	gene_list_all_24 <- rbind(gene_list_pfoa_24_groups, gene_list_pfdoa_24_groups,
	gene_list_oa_24_groups, gene_list_doa_24_groups)
	nrow(gene_list_all_24)
	#-----clustercompare enrichKEGG analysis
	# KEGG with all
	# function reference: https://rdrr.io/bioc/clusterProfiler/man/compareCluster.html#heading-0
	# PFOA all
	KEGG_pfoa_all <- compareCluster(Locus_tag~group+othergroup,
	data = gene_list_PFOA_all,
	fun = "enrichKEGG", organism = 'eco',
	pvalueCutoff = 0.01, pAdjustMethod = "BH")
	table_KEGG_pfoa_all <- as.data.frame(KEGG_pfoa_all)
	#dotplot(KEGG_pfoa_all)
	# pfdoa all
	KEGG_pfdoa_all <- compareCluster(Locus_tag~group+othergroup,
	data = gene_list_pfdoa_all,
	fun = "enrichKEGG", organism = 'eco',
	pvalueCutoff = 0.01, pAdjustMethod = "BH")
	table_KEGG_pfdoa_all <- as.data.frame(KEGG_pfdoa_all)
	#dotplot(KEGG_pfdoa_all)
	# PFOA vs pfdoa, all
	KEGG_all_PFAS <- compareCluster(Locus_tag~group+othergroup,
	data = gene_list_PFOA_pfdoa_all,
	fun = "enrichKEGG", organism = 'eco',
	pvalueCutoff = 0.01, pAdjustMethod = "BH")
	table_KEGG_all_PFAS <- as.data.frame(KEGG_all_PFAS)

## Sheet: GO_amino_acids
	Gene ontology terms related to amino acids. Each table displays differential expression data of the significantly annotated genes that map to a specific GO term identified in enrichment analysis. GO terms and descriptions appear above each table. Column headers include gene IDs (locus tag, product name, gene name, and EntrezID) in gray and sample type (PFOA, PFDoA, DoA, and OA) in pink, blue, gre…
	GO:0000162	tryptophan biosynthetic process
	Locus_tag	symbol	name	GeneID	pfoa6_l2fc	pfoa6_padj	pfoa24_l2fc	pfoa24_padj	pfoa48_l2fc	pfoa48_padj	pfdoa6_l2fc	pfdoa6_padj	pfdoa24_l2fc	pfdoa24_padj	pfdoa48_l2fc	pfdoa48_padj	doa6_l2fc	doa6_padj	doa24_l2fc	doa24_padj	oa6_l2fc	oa6_padj	oa24_l2fc	oa24_padj	oa48_l2fc	oa48_padj
	b1260	trpA	tryptophan synthase subunit alpha	946204	-1.31252	0.161598	-5.29272	3.63579e-65	0.749493	0.00212314	-4.75398	1.05233e-14	-5.73258	2.46171e-137	0.28491	0.422779	-4.06727	2.30133e-06	-1.73061	0.576882	0.310641	0.214808	-4.99978	5.90318e-63	1.46074	0.0629478
	b1261	trpB	tryptophan synthase subunit beta	945768	-1.39462	0.149403	-5.30324	4.29388e-56	0.130984	0.644464	-4.69438	1.61707e-11	-5.9322	6.24407e-166	0.0357934	0.928028	-4.07387	2.09385e-06	-1.82224	0.559529	0.174058	0.464541	-5.02599	3.3812e-58	1.12981	0.126068
	b1262	trpC	fused indole-3-glycerol phosphate synthase/phosphoribosylanthranilate isomerase	945519	-1.03948	0.229117	-5.24854	1.22567e-55	0.284068	0.297445	-4.13563	7.49005e-07	-5.70991	1.62281e-148	0.20163	0.595727	-3.54108	0.00145392	-1.77371	0.560223	0.139951	0.583802	-5.04651	2.52643e-67	1.14999	0.119631
	b1265	trpL	trp operon leader peptide	945856	-0.925102	0.0396625	-5.31112	1.64716e-48	0.0051178	0.992707	-2.56511	0.00884502	-6.98164	1.14232e-158	-0.56625	NA	-2.943	0.0101608	-2.13682	0.505441	-0.0897923	0.743685	-5.22823	1.91272e-61	1.22394	0.251531
	b1263	trpD	anthranilate synthase subunit TrpD	945109	-0.989877	0.0306884	-5.98647	1.30322e-42	-0.368436	0.185185	-3.38447	0.00328102	-7.41622	1.71147e-210	-0.402026	0.22323	-3.17626	0.00958384	-1.90255	0.602459	0.0779977	0.776672	-5.81082	1.45848e-68	1.20856	0.366032
	b1264	trpE	anthranilate synthase subunit TrpE	945846	-0.832681	0.0974495	-5.66282	3.59267e-14	0.0571647	0.870808	-2.73224	0.00679708	-8.65951	9.50801e-197	-0.895312	0.0405838	-3.00605	0.0136537	-2.08351	0.570378	-0.126564	0.615116	-5.61293	6.52321e-44	1.81883	NA
	b4393	trpR	DNA-binding transcriptional repressor TrpR	948917	-0.0569553	0.90927	-1.32619	3.80207e-10	-0.518085	0.117014	0.00357051	0.99503	-1.32185	2.67353e-11	-0.0230476	0.964776	-0.214829	0.69948	-0.601481	0.264337	0.434247	0.067512	-1.30121	2.6527e-10	-0.404999	0.42336
	b1323	tyrR	DNA-binding transcriptional dual regulator TyrR	945879	-0.163181	0.640632	0.334956	0.422116	0.392539	0.152153	-0.213292	0.390754	0.448466	0.207858	-0.0202424	0.965382	-0.505581	0.297672	0.398028	0.305082	0.112502	0.660097	0.496464	0.204917	0.188548	0.676382
	b3161	mtr	tryptophan:H(+) symporter Mtr	947675	-0.638063	0.0553152	-6.11738	1.7576e-85	-0.519799	0.0343422	-1.17673	3.61834e-05	-7.0214	7.46424e-287	-0.470464	0.23478	-1.50841	0.00608745	-2.05029	0.545905	-0.308575	0.205082	-6.60532	0	0.115072	0.855663
	b3709	tnaB	tryptophan:H(+) symporter TnaB	948220	0.314631	0.667448	-1.59312	0.00394351	-1.18824	1.77814e-05	-0.941394	0.0324057	-0.891702	0.170022	-0.530571	0.282978	1.25014	0.185834	-0.616824	0.757053	-1.04796	0.0661856	1.43704	0.423226	-0.815973	0.176736
	b0112	aroP	aromatic amino acid:H(+) symporter AroP	946018	-0.0184777	0.95971	0.606111	0.0150953	0.214579	0.415141	-0.182681	0.43515	0.635249	0.0106677	-0.216642	0.563448	-0.0992816	0.803874	0.521533	0.165035	0.325168	0.0763738	0.584011	0.00302251	0.212923	0.607783
	GO:0009097	isoleucine biosynthetic process
	Locus_tag	symbol	name	GeneID	pfoa6_l2fc	pfoa6_padj	pfoa24_l2fc	pfoa24_padj	pfoa48_l2fc	pfoa48_padj	pfdoa6_l2fc	pfdoa6_padj	pfdoa24_l2fc	pfdoa24_padj	pfdoa48_l2fc	pfdoa48_padj	doa6_l2fc	doa6_padj	doa24_l2fc	doa24_padj	oa6_l2fc	oa6_padj	oa24_l2fc	oa24_padj	oa48_l2fc	oa48_padj
	b3769	ilvM	acetolactate synthase II subunit IlvM	948279	-0.0568884	0.913769	2.94176	2.9892e-15	0.0713054	0.857144	-0.107399	0.824518	3.57288	1.03973e-38	0.425406	0.353267	-0.282553	0.643122	3.18069	0.0278166	-0.559831	0.052797	1.98333	NA	-0.199163	0.733514
	b3770	ilvE	branched-chain-amino-acid aminotransferase	948278	-0.112393	0.80266	1.80233	1.05856e-07	-0.167322	0.529539	-0.216024	0.396995	2.36517	3.35175e-32	0.166729	0.632702	-0.33506	0.40179	2.18604	0.031775	-0.404989	0.0509146	1.15053	0.124261	-0.0691445	0.869257
	b3771	ilvD	dihydroxy-acid dehydratase	948277	0.191799	0.586285	1.65119	1.33897e-07	-0.0145463	0.960459	0.240236	0.27949	2.21037	5.82781e-18	0.178423	0.611742	0.147138	0.651741	2.03998	0.0669802	-0.218646	0.265283	1.11889	0.118595	-0.0154941	0.974518
	b3772	ilvA	threonine deaminase	948287	0.3281	0.304483	1.28647	1.33002e-05	0.265082	0.296014	0.292612	0.192231	1.77559	1.41096e-09	0.0735621	0.845179	0.61574	0.118228	1.54401	0.00925855	0.218424	0.275475	0.749245	0.257992	0.0669962	0.877702
	GO:0006520	cellular amino acid metabolic process
	Locus_tag	symbol	name	GeneID	pfoa6_l2fc	pfoa6_padj	pfoa24_l2fc	pfoa24_padj	pfoa48_l2fc	pfoa48_padj	pfdoa6_l2fc	pfdoa6_padj	pfdoa24_l2fc	pfdoa24_padj	pfdoa48_l2fc	pfdoa48_padj	doa6_l2fc	doa6_padj	doa24_l2fc	doa24_padj	oa6_l2fc	oa6_padj	oa24_l2fc	oa24_padj	oa48_l2fc	oa48_padj
	b1260	trpA	tryptophan synthase subunit alpha	946204	-1.31252	0.161598	-5.29272	3.63579e-65	0.749493	0.00212314	-4.75398	1.05233e-14	-5.73258	2.46171e-137	0.28491	0.422779	-4.06727	2.30133e-06	-1.73061	0.576882	0.310641	0.214808	-4.99978	5.90318e-63	1.46074	0.0629478
	b1261	trpB	tryptophan synthase subunit beta	945768	-1.39462	0.149403	-5.30324	4.29388e-56	0.130984	0.644464	-4.69438	1.61707e-11	-5.9322	6.24407e-166	0.0357934	0.928028	-4.07387	2.09385e-06	-1.82224	0.559529	0.174058	0.464541	-5.02599	3.3812e-58	1.12981	0.126068
	b1262	trpC	fused indole-3-glycerol phosphate synthase/phosphoribosylanthranilate isomerase	945519	-1.03948	0.229117	-5.24854	1.22567e-55	0.284068	0.297445	-4.13563	7.49005e-07	-5.70991	1.62281e-148	0.20163	0.595727	-3.54108	0.00145392	-1.77371	0.560223	0.139951	0.583802	-5.04651	2.52643e-67	1.14999	0.119631
	b0004	thrC	threonine synthase	945198	0.199449	0.583423	4.60356	7.24105e-53	0.525128	0.0632291	0.0996255	0.752292	4.85735	3.30048e-155	0.176097	0.65276	-0.1694	0.643072	4.2143	0.0131524	-0.377048	0.0523406	3.26509	NA	0.238391	0.600992
	b0002	thrA	fused aspartate kinase/homoserine dehydrogenase 1	945803	0.0660041	0.875416	5.28885	1.28113e-51	0.124943	0.627112	0.239644	0.397668	5.35019	0	0.981533	0.00177373	-0.0126102	0.977269	4.7077	0.00945811	-0.31657	0.0991148	3.8194	NA	0.0318543	0.954325
	b1265	trpL	trp operon leader peptide	945856	-0.925102	0.0396625	-5.31112	1.64716e-48	0.0051178	0.992707	-2.56511	0.00884502	-6.98164	1.14232e-158	-0.56625	NA	-2.943	0.0101608	-2.13682	0.505441	-0.0897923	0.743685	-5.22823	1.91272e-61	1.22394	0.251531
	b0003	thrB	homoserine kinase	947498	-0.106016	0.809345	4.55685	1.73226e-45	-0.0441632	0.87516	0.0577915	0.887652	4.62843	8.56631e-247	0.195258	0.587255	0.278167	0.502291	4.03503	0.0206826	-0.254617	0.291275	3.06946	NA	-0.240759	0.566216
	b1263	trpD	anthranilate synthase subunit TrpD	945109	-0.989877	0.0306884	-5.98647	1.30322e-42	-0.368436	0.185185	-3.38447	0.00328102	-7.41622	1.71147e-210	-0.402026	0.22323	-3.17626	0.00958384	-1.90255	0.602459	0.0779977	0.776672	-5.81082	1.45848e-68	1.20856	0.366032
	b1704	aroH	3-deoxy-7-phosphoheptulonate synthase, Trp-sensitive	946229	-0.095096	0.872918	-2.51945	3.67832e-27	-0.274628	0.353818	-0.298271	0.413205	-2.42609	3.19781e-31	-0.048575	0.910984	-0.50694	0.389592	-1.11066	0.42391	-0.0458622	0.921845	-1.90139	6.8368e-09	-0.0662807	0.881698
	b1493	gadB	glutamate decarboxylase B	946058	-0.249945	0.387845	-2.77639	4.70871e-26	0.970921	0.000474821	-0.399328	0.0536507	-2.96402	6.73894e-26	0.878591	0.0306239	-0.412842	0.566915	-1.06663	NA	-0.389914	0.139535	-1.5192	0.0634767	0.946758	0.471978
	b0485	glsA	glutaminase 1	946187	-1.35642	2.22675e-05	-2.86354	7.95684e-21	1.04809	0.000121152	-0.510712	0.112729	-2.79743	3.28452e-16	0.333603	0.334543	-0.536007	0.538925	-1.70415	0.2457	-1.63812	1.08123e-10	-2.79529	2.38137e-08	0.424699	0.426964
	b3517	gadA	glutamate decarboxylase A	948027	-0.521213	0.0875678	-2.35905	1.61452e-20	1.18155	1.40663e-05	-0.385654	0.172408	-2.66242	4.14734e-29	1.08869	0.00441957	-0.393132	0.60407	-1.04812	0.591696	-0.562146	0.116066	-1.51683	0.0368946	0.940404	0.49712
	b3769	ilvM	acetolactate synthase II subunit IlvM	948279	-0.0568884	0.913769	2.94176	2.9892e-15	0.0713054	0.857144	-0.107399	0.824518	3.57288	1.03973e-38	0.425406	0.353267	-0.282553	0.643122	3.18069	0.0278166	-0.559831	0.052797	1.98333	NA	-0.199163	0.733514
	b1264	trpE	anthranilate synthase subunit TrpE	945846	-0.832681	0.0974495	-5.66282	3.59267e-14	0.0571647	0.870808	-2.73224	0.00679708	-8.65951	9.50801e-197	-0.895312	0.0405838	-3.00605	0.0136537	-2.08351	0.570378	-0.126564	0.615116	-5.61293	6.52321e-44	1.81883	NA
	b3708	tnaA	tryptophanase	948221	0.528419	0.237091	-2.46828	2.04988e-09	-1.58995	2.23376e-09	-2.87201	2.33905e-20	-1.04337	0.00218655	-0.992526	0.00509915	-1.08437	0.313939	-0.662457	0.728171	-3.00868	0.000320254	1.65086	0.401457	-0.573826	0.300079
	b4024	lysC	aspartate kinase III	948531	0.109926	0.788759	-2.44642	5.85519e-09	0.637449	0.0104516	0.15862	0.62845	-2.3694	1.65456e-10	0.356349	0.321896	0.0201063	0.972413	-0.467848	NA	-0.0644833	0.819444	-1.68502	0.00792502	0.317866	0.388601
	b3770	ilvE	branched-chain-amino-acid aminotransferase	948278	-0.112393	0.80266	1.80233	1.05856e-07	-0.167322	0.529539	-0.216024	0.396995	2.36517	3.35175e-32	0.166729	0.632702	-0.33506	0.40179	2.18604	0.031775	-0.404989	0.0509146	1.15053	0.124261	-0.0691445	0.869257
	b3771	ilvD	dihydroxy-acid dehydratase	948277	0.191799	0.586285	1.65119	1.33897e-07	-0.0145463	0.960459	0.240236	0.27949	2.21037	5.82781e-18	0.178423	0.611742	0.147138	0.651741	2.03998	0.0669802	-0.218646	0.265283	1.11889	0.118595	-0.0154941	0.974518
	b3744	asnA	asparagine synthetase A	948258	-0.227426	0.681194	-1.52934	4.08867e-05	-0.159364	0.649375	-0.864625	0.00432064	-1.05568	0.00571453	0.77104	0.0829939	0.229188	0.752475	-1.00986	0.0830546	-0.198686	0.673974	-0.923166	0.144201	0.125034	0.793068
	b0750	nadA	quinolinate synthase	945351	-2.62963	1.32114e-15	-1.70749	0.000157347	0.349533	0.334096	-1.54105	1.44333e-07	-1.87133	1.05925e-05	-0.0262067	0.963856	-0.640509	0.581727	-0.624445	0.768805	-2.16079	6.89986e-10	-1.88233	0.000286434	-0.392715	0.299854
	b3709	tnaB	tryptophan:H(+) symporter TnaB	948220	0.314631	0.667448	-1.59312	0.00394351	-1.18824	1.77814e-05	-0.941394	0.0324057	-0.891702	0.170022	-0.530571	0.282978	1.25014	0.185834	-0.616824	0.757053	-1.04796	0.0661856	1.43704	0.423226	-0.815973	0.176736
	GO:0009088	threonine biosynthetic process
	Locus_tag	symbol	name	GeneID	pfoa6_l2fc	pfoa6_padj	pfoa24_l2fc	pfoa24_padj	pfoa48_l2fc	pfoa48_padj	pfdoa6_l2fc	pfdoa6_padj	pfdoa24_l2fc	pfdoa24_padj	pfdoa48_l2fc	pfdoa48_padj	doa6_l2fc	doa6_padj	doa24_l2fc	doa24_padj	oa6_l2fc	oa6_padj	oa24_l2fc	oa24_padj	oa48_l2fc	oa48_padj
	b0004	thrC	threonine synthase	945198	0.199449	0.583423	4.60356	7.24105e-53	0.525128	0.0632291	0.0996255	0.752292	4.85735	3.30048e-155	0.176097	0.65276	-0.1694	0.643072	4.2143	0.0131524	-0.377048	0.0523406	3.26509	NA	0.238391	0.600992
	b0002	thrA	fused aspartate kinase/homoserine dehydrogenase 1	945803	0.0660041	0.875416	5.28885	1.28113e-51	0.124943	0.627112	0.239644	0.397668	5.35019	0	0.981533	0.00177373	-0.0126102	0.977269	4.7077	0.00945811	-0.31657	0.0991148	3.8194	NA	0.0318543	0.954325
	b0003	thrB	homoserine kinase	947498	-0.106016	0.809345	4.55685	1.73226e-45	-0.0441632	0.87516	0.0577915	0.887652	4.62843	8.56631e-247	0.195258	0.587255	0.278167	0.502291	4.03503	0.0206826	-0.254617	0.291275	3.06946	NA	-0.240759	0.566216
	GO:0009099	valine biosynthetic process
	Locus_tag	symbol	name	GeneID	pfoa6_l2fc	pfoa6_padj	pfoa24_l2fc	pfoa24_padj	pfoa48_l2fc	pfoa48_padj	pfdoa6_l2fc	pfdoa6_padj	pfdoa24_l2fc	pfdoa24_padj	pfdoa48_l2fc	pfdoa48_padj	doa6_l2fc	doa6_padj	doa24_l2fc	doa24_padj	oa6_l2fc	oa6_padj	oa24_l2fc	oa24_padj	oa48_l2fc	oa48_padj
	b3769	ilvM	acetolactate synthase II subunit IlvM	948279	-0.0568884	0.913769	2.94176	2.9892e-15	0.0713054	0.857144	-0.107399	0.824518	3.57288	1.03973e-38	0.425406	0.353267	-0.282553	0.643122	3.18069	0.0278166	-0.559831	0.052797	1.98333	NA	-0.199163	0.733514
	b3770	ilvE	branched-chain-amino-acid aminotransferase	948278	-0.112393	0.80266	1.80233	1.05856e-07	-0.167322	0.529539	-0.216024	0.396995	2.36517	3.35175e-32	0.166729	0.632702	-0.33506	0.40179	2.18604	0.031775	-0.404989	0.0509146	1.15053	0.124261	-0.0691445	0.869257
	b3771	ilvD	dihydroxy-acid dehydratase	948277	0.191799	0.586285	1.65119	1.33897e-07	-0.0145463	0.960459	0.240236	0.27949	2.21037	5.82781e-18	0.178423	0.611742	0.147138	0.651741	2.03998	0.0669802	-0.218646	0.265283	1.11889	0.118595	-0.0154941	0.974518
	GO:0009067	aspartate family amino acid biosynthetic process
	Locus_tag	symbol	name	GeneID	pfoa6_l2fc	pfoa6_padj	pfoa24_l2fc	pfoa24_padj	pfoa48_l2fc	pfoa48_padj	pfdoa6_l2fc	pfdoa6_padj	pfdoa24_l2fc	pfdoa24_padj	pfdoa48_l2fc	pfdoa48_padj	doa6_l2fc	doa6_padj	doa24_l2fc	doa24_padj	oa6_l2fc	oa6_padj	oa24_l2fc	oa24_padj	oa48_l2fc	oa48_padj
	b0002	thrA	fused aspartate kinase/homoserine dehydrogenase 1	945803	0.0660041	0.875416	5.28885	1.28113e-51	0.124943	0.627112	0.239644	0.397668	5.35019	0	0.981533	0.00177373	-0.0126102	0.977269	4.7077	0.00945811	-0.31657	0.0991148	3.8194	NA	0.0318543	0.954325
	b0003	thrB	homoserine kinase	947498	-0.106016	0.809345	4.55685	1.73226e-45	-0.0441632	0.87516	0.0577915	0.887652	4.62843	8.56631e-247	0.195258	0.587255	0.278167	0.502291	4.03503	0.0206826	-0.254617	0.291275	3.06946	NA	-0.240759	0.566216
	b0004	thrC	threonine synthase	945198	0.199449	0.583423	4.60356	7.24105e-53	0.525128	0.0632291	0.0996255	0.752292	4.85735	3.30048e-155	0.176097	0.65276	-0.1694	0.643072	4.2143	0.0131524	-0.377048	0.0523406	3.26509	NA	0.238391	0.600992
	b3770	ilvE	branched-chain-amino-acid aminotransferase	948278	-0.112393	0.80266	1.80233	1.05856e-07	-0.167322	0.529539	-0.216024	0.396995	2.36517	3.35175e-32	0.166729	0.632702	-0.33506	0.40179	2.18604	0.031775	-0.404989	0.0509146	1.15053	0.124261	-0.0691445	0.869257
	b4024	lysC	aspartate kinase III	948531	0.109926	0.788759	-2.44642	5.85519e-09	0.637449	0.0104516	0.15862	0.62845	-2.3694	1.65456e-10	0.356349	0.321896	0.0201063	0.972413	-0.467848	NA	-0.0644833	0.819444	-1.68502	0.00792502	0.317866	0.388601
	b3772	ilvA	threonine deaminase	948287	0.3281	0.304483	1.28647	1.33002e-05	0.265082	0.296014	0.292612	0.192231	1.77559	1.41096e-09	0.0735621	0.845179	0.61574	0.118228	1.54401	0.00925855	0.218424	0.275475	0.749245	0.257992	0.0669962	0.877702
	b0750	nadA	quinolinate synthase	945351	-2.62963	1.32114e-15	-1.70749	0.000157347	0.349533	0.334096	-1.54105	1.44333e-07	-1.87133	1.05925e-05	-0.0262067	0.963856	-0.640509	0.581727	-0.624445	0.768805	-2.16079	6.89986e-10	-1.88233	0.000286434	-0.392715	0.299854
	b3115	tdcD	propionate kinase	947635	0.404031	0.690163	0.631609	0.299133	-2.51281	4.12354e-09	0.0884129	0.939116	1.69391	0.00202966	-0.930367	0.0458141	2.0902	0.0870777	0.547368	NA	-0.235716	0.794172	0.585148	0.331121	-0.954068	0.120594
	GO:0009073	aromatic amino acid family biosynthetic process
	Locus_tag	symbol	name	GeneID	pfoa6_l2fc	pfoa6_padj	pfoa24_l2fc	pfoa24_padj	pfoa48_l2fc	pfoa48_padj	pfdoa6_l2fc	pfdoa6_padj	pfdoa24_l2fc	pfdoa24_padj	pfdoa48_l2fc	pfdoa48_padj	doa6_l2fc	doa6_padj	doa24_l2fc	doa24_padj	oa6_l2fc	oa6_padj	oa24_l2fc	oa24_padj	oa48_l2fc	oa48_padj
	b1263	trpD	anthranilate synthase subunit TrpD	945109	-0.989877	0.0306884	-5.98647	1.30322e-42	-0.368436	0.185185	-3.38447	0.00328102	-7.41622	1.71147e-210	-0.402026	0.22323	-3.17626	0.00958384	-1.90255	0.602459	0.0779977	0.776672	-5.81082	1.45848e-68	1.20856	0.366032
	b1262	trpC	fused indole-3-glycerol phosphate synthase/phosphoribosylanthranilate isomerase	945519	-1.03948	0.229117	-5.24854	1.22567e-55	0.284068	0.297445	-4.13563	7.49005e-07	-5.70991	1.62281e-148	0.20163	0.595727	-3.54108	0.00145392	-1.77371	0.560223	0.139951	0.583802	-5.04651	2.52643e-67	1.14999	0.119631
	b1260	trpA	tryptophan synthase subunit alpha	946204	-1.31252	0.161598	-5.29272	3.63579e-65	0.749493	0.00212314	-4.75398	1.05233e-14	-5.73258	2.46171e-137	0.28491	0.422779	-4.06727	2.30133e-06	-1.73061	0.576882	0.310641	0.214808	-4.99978	5.90318e-63	1.46074	0.0629478
	b1265	trpL	trp operon leader peptide	945856	-0.925102	0.0396625	-5.31112	1.64716e-48	0.0051178	0.992707	-2.56511	0.00884502	-6.98164	1.14232e-158	-0.56625	NA	-2.943	0.0101608	-2.13682	0.505441	-0.0897923	0.743685	-5.22823	1.91272e-61	1.22394	0.251531
	b1261	trpB	tryptophan synthase subunit beta	945768	-1.39462	0.149403	-5.30324	4.29388e-56	0.130984	0.644464	-4.69438	1.61707e-11	-5.9322	6.24407e-166	0.0357934	0.928028	-4.07387	2.09385e-06	-1.82224	0.559529	0.174058	0.464541	-5.02599	3.3812e-58	1.12981	0.126068
	b1264	trpE	anthranilate synthase subunit TrpE	945846	-0.832681	0.0974495	-5.66282	3.59267e-14	0.0571647	0.870808	-2.73224	0.00679708	-8.65951	9.50801e-197	-0.895312	0.0405838	-3.00605	0.0136537	-2.08351	0.570378	-0.126564	0.615116	-5.61293	6.52321e-44	1.81883	NA
	b1704	aroH	3-deoxy-7-phosphoheptulonate synthase, Trp-sensitive	946229	-0.095096	0.872918	-2.51945	3.67832e-27	-0.274628	0.353818	-0.298271	0.413205	-2.42609	3.19781e-31	-0.048575	0.910984	-0.50694	0.389592	-1.11066	0.42391	-0.0458622	0.921845	-1.90139	6.8368e-09	-0.0662807	0.881698
	b2600	tyrA	fused chorismate mutase/prephenate dehydrogenase	947115	0.932698	0.00600713	1.11615	0.0248899	0.646888	0.00928352	0.0903127	0.817993	2.33232	NA	0.366967	0.306	-0.165094	0.727618	1.46876	0.231355	0.573202	0.00148882	3.86001	0.00323417	0.398645	0.347662
	b2601	aroF	3-deoxy-7-phosphoheptulonate synthase, Tyr-sensitive	947084	0.999391	0.00560786	1.27836	0.0170075	0.276035	0.337848	0.203558	0.386075	2.33951	NA	0.225778	0.559139	-0.0462858	0.926296	1.43934	0.0233616	0.235405	0.214113	3.85231	0.00323417	0.408943	0.288099
	GO:0009067	aspartate family amino acid biosynthetic process
	Locus_tag	symbol	name	GeneID	pfoa6_l2fc	pfoa6_padj	pfoa24_l2fc	pfoa24_padj	pfoa48_l2fc	pfoa48_padj	pfdoa6_l2fc	pfdoa6_padj	pfdoa24_l2fc	pfdoa24_padj	pfdoa48_l2fc	pfdoa48_padj	doa6_l2fc	doa6_padj	doa24_l2fc	doa24_padj	oa6_l2fc	oa6_padj	oa24_l2fc	oa24_padj	oa48_l2fc	oa48_padj
	b3772	ilvA	threonine deaminase	948287	0.3281	0.304483	1.28647	1.33002e-05	0.265082	0.296014	0.292612	0.192231	1.77559	1.41096e-09	0.0735621	0.845179	0.61574	0.118228	1.54401	0.00925855	0.218424	0.275475	0.749245	0.257992	0.0669962	0.877702
	b0002	thrA	fused aspartate kinase/homoserine dehydrogenase 1	945803	0.0660041	0.875416	5.28885	1.28113e-51	0.124943	0.627112	0.239644	0.397668	5.35019	0	0.981533	0.00177373	-0.0126102	0.977269	4.7077	0.00945811	-0.31657	0.0991148	3.8194	NA	0.0318543	0.954325
	b0004	thrC	threonine synthase	945198	0.199449	0.583423	4.60356	7.24105e-53	0.525128	0.0632291	0.0996255	0.752292	4.85735	3.30048e-155	0.176097	0.65276	-0.1694	0.643072	4.2143	0.0131524	-0.377048	0.0523406	3.26509	NA	0.238391	0.600992
	b0003	thrB	homoserine kinase	947498	-0.106016	0.809345	4.55685	1.73226e-45	-0.0441632	0.87516	0.0577915	0.887652	4.62843	8.56631e-247	0.195258	0.587255	0.278167	0.502291	4.03503	0.0206826	-0.254617	0.291275	3.06946	NA	-0.240759	0.566216
	b3770	ilvE	branched-chain-amino-acid aminotransferase	948278	-0.112393	0.80266	1.80233	1.05856e-07	-0.167322	0.529539	-0.216024	0.396995	2.36517	3.35175e-32	0.166729	0.632702	-0.33506	0.40179	2.18604	0.031775	-0.404989	0.0509146	1.15053	0.124261	-0.0691445	0.869257
	GO:0009082	branched-chain amino acid biosynthetic process
	Isoleucine genes
	Locus_tag	symbol	name	GeneID	pfoa6_l2fc	pfoa6_padj	pfoa24_l2fc	pfoa24_padj	pfoa48_l2fc	pfoa48_padj	pfdoa6_l2fc	pfdoa6_padj	pfdoa24_l2fc	pfdoa24_padj	pfdoa48_l2fc	pfdoa48_padj	doa6_l2fc	doa6_padj	doa24_l2fc	doa24_padj	oa6_l2fc	oa6_padj	oa24_l2fc	oa24_padj	oa48_l2fc	oa48_padj
	b3769	ilvM	acetolactate synthase II subunit IlvM	948279	-0.0568884	0.913769	2.94176	2.9892e-15	0.0713054	0.857144	-0.107399	0.824518	3.57288	1.03973e-38	0.425406	0.353267	-0.282553	0.643122	3.18069	0.0278166	-0.559831	0.052797	1.98333	NA	-0.199163	0.733514
	b3770	ilvE	branched-chain-amino-acid aminotransferase	948278	-0.112393	0.80266	1.80233	1.05856e-07	-0.167322	0.529539	-0.216024	0.396995	2.36517	3.35175e-32	0.166729	0.632702	-0.33506	0.40179	2.18604	0.031775	-0.404989	0.0509146	1.15053	0.124261	-0.0691445	0.869257
	b3771	ilvD	dihydroxy-acid dehydratase	948277	0.191799	0.586285	1.65119	1.33897e-07	-0.0145463	0.960459	0.240236	0.27949	2.21037	5.82781e-18	0.178423	0.611742	0.147138	0.651741	2.03998	0.0669802	-0.218646	0.265283	1.11889	0.118595	-0.0154941	0.974518
	b3772	ilvA	threonine deaminase	948287	0.3281	0.304483	1.28647	1.33002e-05	0.265082	0.296014	0.292612	0.192231	1.77559	1.41096e-09	0.0735621	0.845179	0.61574	0.118228	1.54401	0.00925855	0.218424	0.275475	0.749245	0.257992	0.0669962	0.877702
	GO:1901605	alpha-amino acid metabolic process
	Locus_tag	symbol	name	GeneID	pfoa6_l2fc	pfoa6_padj	pfoa24_l2fc	pfoa24_padj	pfoa48_l2fc	pfoa48_padj	pfdoa6_l2fc	pfdoa6_padj	pfdoa24_l2fc	pfdoa24_padj	pfdoa48_l2fc	pfdoa48_padj	doa6_l2fc	doa6_padj	doa24_l2fc	doa24_padj	oa6_l2fc	oa6_padj	oa24_l2fc	oa24_padj	oa48_l2fc	oa48_padj
	b2414	cysK	cysteine synthase A	946877	0.662301	0.145386	0.194826	0.700383	1.50833	0.000114704	2.63277	2.08497e-34	-0.888185	0.0070182	0.346689	0.321896	0.908484	0.183557	0.371984	0.827279	2.51864	0.00677833	-0.683505	0.122323	0.523676	0.28694
	b3708	tnaA	tryptophanase	948221	0.528419	0.237091	-2.46828	2.04988e-09	-1.58995	2.23376e-09	-2.87201	2.33905e-20	-1.04337	0.00218655	-0.992526	0.00509915	-1.08437	0.313939	-0.662457	0.728171	-3.00868	0.000320254	1.65086	0.401457	-0.573826	0.300079
	b2764	cysJ	sulfite reductase, flavoprotein subunit	947239	1.358	0.322416	0.248478	0.670224	0.560322	0.567576	4.04044	6.2183e-15	-2.41444	0.127426	-0.255375	0.535414	2.25189	0.0515037	0.445673	0.876506	3.31889	0.0244777	-1.43342	0.00202527	-0.274713	0.591092
	b2421	cysM	cysteine synthase B	946888	0.794743	0.0889117	-0.0365649	0.943465	-0.37985	0.219788	1.90164	8.1551e-15	-0.161401	0.657638	0.21387	0.580189	0.815844	0.209078	0.7805	0.141685	0.241271	0.464889	0.468476	0.386112	-0.302009	0.47444
	b1260	trpA	tryptophan synthase subunit alpha	946204	-1.31252	0.161598	-5.29272	3.63579e-65	0.749493	0.00212314	-4.75398	1.05233e-14	-5.73258	2.46171e-137	0.28491	0.422779	-4.06727	2.30133e-06	-1.73061	0.576882	0.310641	0.214808	-4.99978	5.90318e-63	1.46074	0.0629478
	b1261	trpB	tryptophan synthase subunit beta	945768	-1.39462	0.149403	-5.30324	4.29388e-56	0.130984	0.644464	-4.69438	1.61707e-11	-5.9322	6.24407e-166	0.0357934	0.928028	-4.07387	2.09385e-06	-1.82224	0.559529	0.174058	0.464541	-5.02599	3.3812e-58	1.12981	0.126068
	b0750	nadA	quinolinate synthase	945351	-2.62963	1.32114e-15	-1.70749	0.000157347	0.349533	0.334096	-1.54105	1.44333e-07	-1.87133	1.05925e-05	-0.0262067	0.963856	-0.640509	0.581727	-0.624445	0.768805	-2.16079	6.89986e-10	-1.88233	0.000286434	-0.392715	0.299854
	b2763	cysI	sulfite reductase, hemoprotein subunit	947231	1.40408	0.43835	0.551713	0.204089	0.307436	0.516941	4.00113	1.89353e-07	-2.05574	0.217752	-0.398435	0.321008	2.20005	0.0694739	0.80221	0.73101	2.11166	0.13512	-0.838609	0.0643001	-0.394118	0.426879
	b1262	trpC	fused indole-3-glycerol phosphate synthase/phosphoribosylanthranilate isomerase	945519	-1.03948	0.229117	-5.24854	1.22567e-55	0.284068	0.297445	-4.13563	7.49005e-07	-5.70991	1.62281e-148	0.20163	0.595727	-3.54108	0.00145392	-1.77371	0.560223	0.139951	0.583802	-5.04651	2.52643e-67	1.14999	0.119631
	b1263	trpD	anthranilate synthase subunit TrpD	945109	-0.989877	0.0306884	-5.98647	1.30322e-42	-0.368436	0.185185	-3.38447	0.00328102	-7.41622	1.71147e-210	-0.402026	0.22323	-3.17626	0.00958384	-1.90255	0.602459	0.0779977	0.776672	-5.81082	1.45848e-68	1.20856	0.366032
	b1264	trpE	anthranilate synthase subunit TrpE	945846	-0.832681	0.0974495	-5.66282	3.59267e-14	0.0571647	0.870808	-2.73224	0.00679708	-8.65951	9.50801e-197	-0.895312	0.0405838	-3.00605	0.0136537	-2.08351	0.570378	-0.126564	0.615116	-5.61293	6.52321e-44	1.81883	NA
	b1265	trpL	trp operon leader peptide	945856	-0.925102	0.0396625	-5.31112	1.64716e-48	0.0051178	0.992707	-2.56511	0.00884502	-6.98164	1.14232e-158	-0.56625	NA	-2.943	0.0101608	-2.13682	0.505441	-0.0897923	0.743685	-5.22823	1.91272e-61	1.22394	0.251531
	GO:0015658	branched-chain amino acid transmembrane transporter activity
	GO:0015190	L-leucine transmembrane transporter activity
	branched chain transporters
	Locus_tag	symbol	name	GeneID	pfoa6_l2fc	pfoa6_padj	pfoa24_l2fc	pfoa24_padj	pfoa48_l2fc	pfoa48_padj	pfdoa6_l2fc	pfdoa6_padj	pfdoa24_l2fc	pfdoa24_padj	pfdoa48_l2fc	pfdoa48_padj	doa6_l2fc	doa6_padj	doa24_l2fc	doa24_padj	oa6_l2fc	oa6_padj	oa24_l2fc	oa24_padj	oa48_l2fc	oa48_padj
	b0401	brnQ	branched chain amino acid transporter BrnQ	945042	-0.231609	0.526771	0.829141	0.00189755	1.54156	1.14273e-08	0.170638	0.42196	0.56526	0.00348952	0.792655	0.048406	-0.105314	0.84427	0.450644	0.283628	0.27875	0.123053	0.309657	0.455638	1.0771	0.0461626
	b3455	livG	branched chain amino acid/phenylalanine ABC transporter ATP binding subunit LivG	947967	-0.101119	0.873084	-0.268964	0.528174	-1.59453	2.17963e-08	-0.00155645	0.996888	0.163725	0.79287	-0.325716	0.432982	1.07105	0.220954	-0.167759	0.799949	0.339692	0.246534	-0.464814	0.325772	-0.493585	0.28694
	b3456	livM	branched chain amino acid/phenylalanine ABC transporter membrane subunit LivM	947966	0.0582959	0.938248	-0.323703	0.417035	-1.63069	1.81205e-07	-0.108546	0.823053	0.39097	0.320512	-0.371838	0.392949	1.68983	0.0762511	-0.377463	0.45615	0.369437	0.165238	-0.310698	0.447108	-0.630279	0.201842
	b3454	livF	branched chain amino acid/phenylalanine ABC transporter ATP binding subunit LivF	947961	0.999161	0.129784	-0.38571	0.427299	-1.71387	2.85775e-07	0.604732	0.306899	0.402685	0.555959	-0.758914	0.181703	2.51765	0.0147269	-0.300497	0.715388	0.925612	0.0486867	-0.573127	0.18401	-0.771507	0.183779
	b1798	leuE	leucine exporter	946157	-0.383267	0.494702	-0.246363	0.683717	-1.56264	5.1908e-05	0.203489	0.621784	-0.380934	0.463812	-0.508639	0.291231	0.44653	0.468208	-0.432062	0.566371	0.599067	0.0509146	-0.258195	0.619373	-0.880159	0.142548
	GO:0019852	L-ascorbic acid metabolic process
	GO:0019854	L-ascorbic acid catabolic process
	Locus_tag	symbol	name	GeneID	pfoa6_l2fc	pfoa6_padj	pfoa24_l2fc	pfoa24_padj	pfoa48_l2fc	pfoa48_padj	pfdoa6_l2fc	pfdoa6_padj	pfdoa24_l2fc	pfdoa24_padj	pfdoa48_l2fc	pfdoa48_padj	doa6_l2fc	doa6_padj	doa24_l2fc	doa24_padj	oa6_l2fc	oa6_padj	oa24_l2fc	oa24_padj	oa48_l2fc	oa48_padj
	b4198	ulaF	L-ribulose-5-phosphate 4-epimerase UlaF	948711	1.14904	0.0174035	-0.066055	0.913773	-1.64018	3.09573e-09	0.588706	0.285261	0.743861	0.0798052	-0.670546	0.135814	2.80202	0.00496756	-0.104292	0.909706	0.383319	0.535021	-0.0804391	0.91365	-0.797734	0.111594
	b4196	ulaD	3-keto-L-gulonate-6-phosphate decarboxylase UlaD	948714	0.813714	0.176047	-0.07814	0.906326	-2.07255	3.18537e-10	0.590599	0.240297	0.682712	0.145167	-0.531957	0.290865	2.44262	0.00608745	0.149111	0.850353	0.39798	0.44952	0.251847	0.721343	-0.785085	0.23433
	b3582	sgbU	putative L-xylulose 5-phosphate 3-epimerase	948100	0.376882	0.678567	-0.00299545	0.996672	-2.17154	8.53448e-11	0.55444	0.338342	1.44591	0.00222838	-0.665369	0.135439	2.49111	0.00973385	-0.0497827	0.972993	0.155428	0.854933	0.363618	0.455638	-0.995672	0.123272
	b4197	ulaE	L-ribulose-5-phosphate 3-epimerase UlaE	948712	0.218549	0.692405	-0.0694298	0.88174	-1.05234	0.000165737	0.460957	0.353232	0.275888	0.508882	-0.481814	0.245318	1.87565	0.0136537	0.0195333	0.983389	0.0303555	0.962645	-0.332874	0.504499	-0.523377	0.256697
	b3581	sgbH	3-keto-L-gulonate-6-phosphate decarboxylase SgbH	948098	0.908064	0.288839	0.338151	0.561619	-2.59546	2.85097e-13	0.284821	0.729332	1.1906	0.00866186	-0.70804	0.218182	2.86879	0.0179491	0.0687821	0.960229	0.478796	0.513503	0.02725	0.968569	-1.25804	0.111594
	GO:0009066	aspartate family amino acid metabolic process
	GO:0009067	aspartate family amino acid biosynthetic process
	Locus_tag	symbol	name	GeneID	pfoa6_l2fc	pfoa6_padj	pfoa24_l2fc	pfoa24_padj	pfoa48_l2fc	pfoa48_padj	pfdoa6_l2fc	pfdoa6_padj	pfdoa24_l2fc	pfdoa24_padj	pfdoa48_l2fc	pfdoa48_padj	doa6_l2fc	doa6_padj	doa24_l2fc	doa24_padj	oa6_l2fc	oa6_padj	oa24_l2fc	oa24_padj	oa48_l2fc	oa48_padj
	b3772	ilvA	threonine deaminase	948287	0.3281	0.304483	1.28647	1.33002e-05	0.265082	0.296014	0.292612	0.192231	1.77559	1.41096e-09	0.0735621	0.845179	0.61574	0.118228	1.54401	0.00925855	0.218424	0.275475	0.749245	0.257992	0.0669962	0.877702
	b0002	thrA	fused aspartate kinase/homoserine dehydrogenase 1	945803	0.0660041	0.875416	5.28885	1.28113e-51	0.124943	0.627112	0.239644	0.397668	5.35019	0	0.981533	0.00177373	-0.0126102	0.977269	4.7077	0.00945811	-0.31657	0.0991148	3.8194	NA	0.0318543	0.954325
	b0004	thrC	threonine synthase	945198	0.199449	0.583423	4.60356	7.24105e-53	0.525128	0.0632291	0.0996255	0.752292	4.85735	3.30048e-155	0.176097	0.65276	-0.1694	0.643072	4.2143	0.0131524	-0.377048	0.0523406	3.26509	NA	0.238391	0.600992
	b0003	thrB	homoserine kinase	947498	-0.106016	0.809345	4.55685	1.73226e-45	-0.0441632	0.87516	0.0577915	0.887652	4.62843	8.56631e-247	0.195258	0.587255	0.278167	0.502291	4.03503	0.0206826	-0.254617	0.291275	3.06946	NA	-0.240759	0.566216
	b3770	ilvE	branched-chain-amino-acid aminotransferase	948278	-0.112393	0.80266	1.80233	1.05856e-07	-0.167322	0.529539	-0.216024	0.396995	2.36517	3.35175e-32	0.166729	0.632702	-0.33506	0.40179	2.18604	0.031775	-0.404989	0.0509146	1.15053	0.124261	-0.0691445	0.869257
	GO:0006865	amino acid transport
	Locus_tag	symbol	name	GeneID	pfoa6_l2fc	pfoa6_padj	pfoa24_l2fc	pfoa24_padj	pfoa48_l2fc	pfoa48_padj	pfdoa6_l2fc	pfdoa6_padj	pfdoa24_l2fc	pfdoa24_padj	pfdoa48_l2fc	pfdoa48_padj	doa6_l2fc	doa6_padj	doa24_l2fc	doa24_padj	oa6_l2fc	oa6_padj	oa24_l2fc	oa24_padj	oa48_l2fc	oa48_padj
	b0653	gltK	glutamate/aspartate ABC transporter membrane subunit GltK	947354	0.13571	0.754782	-0.0407014	0.934757	-0.164778	0.598514	0.441309	0.100231	0.364817	0.226349	-0.125028	0.752407	0.0148745	0.977269	0.528456	0.234937	2.02984	2.71331e-23	0.705153	0.0906276	0.186647	0.655533
	b0652	gltL	glutamate/aspartate ABC transporter ATP binding subunit	945254	0.229444	0.675192	0.20645	0.637982	-0.872276	0.00209609	0.345944	0.392303	0.533537	0.127957	-0.36437	0.34649	0.412207	0.528804	0.570846	0.169152	1.99107	1.40656e-16	0.689239	0.118926	-0.472586	0.245723
	b0486	ybaT	putative transporter YbaT	945363	-1.2492	0.000396416	-2.787	5.77342e-14	0.271095	0.332773	-0.545384	0.0251036	-2.69077	6.67953e-21	0.00490416	0.992802	-0.630706	0.382812	-1.44424	0.419409	-1.59199	4.44793e-11	-2.69365	1.02477e-08	-0.081583	0.874425
	b0654	gltJ	glutamate/aspartate ABC transporter membrane subunit GltJ	945443	-0.299795	0.426318	-0.383183	0.244755	-0.836311	0.00324662	-0.221227	0.572846	-0.0510238	0.91224	-0.312458	0.432044	0.0918017	0.875149	0.258068	0.688901	1.62028	1.37132e-08	0.323733	0.517262	-0.392205	0.39171
	b2679	proX	glycine betaine ABC transporter periplasmic binding protein ProX	947165	1.39098	2.09841e-05	-0.475436	0.119532	-0.293777	0.335841	0.749822	0.00992504	-0.354231	0.327471	-0.202191	0.623217	1.17669	0.0705734	-0.271713	0.559346	1.51019	8.17272e-08	0.123022	0.86993	0.0577245	0.906455
	b2014	plaP	putrescine:H(+) symporter PlaP	946533	-0.491624	0.240121	-0.186098	0.684318	-0.204699	0.565	-1.74021	1.95781e-11	-0.207691	0.597769	-0.161253	0.728678	-0.852559	0.297609	-0.351078	0.553122	-1.52823	2.93784e-06	-0.633644	0.0892344	-0.250732	0.65028
	b0809	glnQ	L-glutamine ABC transporter ATP binding subunit	945435	-0.135727	0.908124	-0.181714	0.623895	0.0784567	0.791821	-0.615186	0.543623	-0.111533	0.750604	0.338281	0.40716	-0.760887	0.311484	-0.0333401	0.972993	1.93898	0.0444751	0.522583	0.2085	0.10548	0.813927

## Sheet: KEGG_amino_acids
	KEGG pathways of amino acid pathways. Each table displays differential expression data of the significantly annotated genes that map to a specific KEGG pathway identified in enrichment analysis. KEGG pathway IDs (ec#####) and titles appear above each table. Column headers include gene IDs (locus tag, product name, gene name, and EntrezID) in gray and sample type (PFOA, PFDoA, DoA, and OA) in pink…
	eco00400
	Phenylalanine, tyrosine and tryptophan biosynthesis
	Locus_tag	symbol	name	GeneID	pfoa6_l2fc	pfoa6_padj	pfoa24_l2fc	pfoa24_padj	pfoa48_l2fc	pfoa48_padj	pfdoa6_l2fc	pfdoa6_padj	pfdoa24_l2fc	pfdoa24_padj	pfdoa48_l2fc	pfdoa48_padj	doa6_l2fc	doa6_padj	doa24_l2fc	doa24_padj	oa6_l2fc	oa6_padj	oa24_l2fc	oa24_padj	oa48_l2fc	oa48_padj
	b0754	aroG	3-deoxy-7-phosphoheptulonate synthase, Phe-sensitive	945605	-0.348855	0.336068	0.521046	0.134013	1.49011	1.78e-05	-0.172964	0.520156	0.306376	0.368252	1.02905	0.00787914	-0.573782	0.307259	0.278945	0.43348	0.0965974	0.714817	0.130761	0.829697	1.06725	0.0699429
	b1704	aroH	3-deoxy-7-phosphoheptulonate synthase, Trp-sensitive	946229	-0.095096	0.872918	-2.51945	3.68e-27	-0.274628	0.353818	-0.298271	0.413205	-2.42609	3.2e-31	-0.048575	0.910984	-0.506941	0.389592	-1.11066	0.42391	-0.0458622	0.921845	-1.90139	6.84e-09	-0.0662807	0.881698
	b2601	aroF	3-deoxy-7-phosphoheptulonate synthase, Tyr-sensitive	947084	0.999391	0.00560786	1.27836	0.0170075	0.276035	0.337848	0.203558	0.386076	2.33951	NA	0.225778	0.559139	-0.0462858	0.926296	1.43934	0.0233616	0.235405	0.214113	3.85231	0.00323417	0.408943	0.288099
	b3389	aroB	3-dehydroquinate synthase	947927	-0.0384745	0.90927	0.17219	0.494303	0.878052	0.00091016	0.0819732	0.750772	0.203607	0.461739	0.787129	0.0216074	-0.289888	0.462931	0.240433	0.492525	0.148982	0.457669	0.535885	0.0256446	0.463725	0.256235
	b1693	aroD	3-dehydroquinate dehydratase	946210	-0.451755	0.172974	0.228927	0.502974	-0.140226	0.71068	-0.320578	0.276975	0.357929	0.330198	0.509349	0.245998	0.0827246	0.89608	0.330882	0.380983	-0.65385	0.00323973	0.274849	0.331121	-0.289505	0.584476
	b3281	aroE	shikimate dehydrogenase	947776	-0.0197635	0.962885	-0.103337	0.781746	0.88447	0.00123957	-0.0917267	0.763081	-0.358653	0.130009	0.0402564	0.932098	-0.541378	0.30057	0.0460158	0.935855	0.111772	0.667411	0.0737185	0.864002	0.65802	0.150821
	b1692	ydiB	quinate/shikimate dehydrogenase	946200	-0.245958	0.762782	0.094417	0.899926	-1.19188	0.00097613	0.123673	0.887652	-0.0807972	0.923413	-0.338568	0.508278	0.706395	0.438933	0.303609	0.717566	-0.0490797	0.952954	0.135848	0.872927	-0.686133	0.248254
	b0388	aroL	shikimate kinase 2	945031	0.193321	0.595364	-1.1542	0.00015814	-0.131768	0.72255	0.0707407	0.851092	-0.902588	0.00907578	0.257429	0.571291	-0.134529	0.804185	-0.219202	0.77938	0.89037	2.64e-05	-0.117275	0.886817	0.00976848	0.989891
	b3390	aroK	shikimate kinase 1	2847759	-0.20421	0.493013	-0.0555426	0.870327	0.986042	0.00020966	0.0158829	0.966889	-0.0800655	0.810721	1.00139	0.00798638	-0.352713	0.488027	0.0205567	0.9717	0.00538281	0.986055	0.29316	0.310311	0.637683	0.204263
	b0908	aroA	3-phosphoshikimate 1-carboxyvinyltransferase	945528	-0.251609	0.58704	-0.333837	0.301074	0.904873	0.00430288	0.0976358	0.712391	-0.121086	0.694336	0.700834	0.0419468	-0.48486	0.212782	0.0938482	0.852632	-0.509296	0.00365247	0.0613561	0.918027	0.123259	0.797344
	b2329	aroC	chorismate synthase	946814	-0.393058	0.189132	-0.24858	0.538958	-0.604389	0.0307512	-0.0761372	0.801812	-0.123117	0.663243	0.253741	0.483443	-0.212566	0.552917	0.0178118	0.977192	-0.487467	0.00280281	0.0747507	0.870351	-0.346505	0.404643
	b1264	trpE	anthranilate synthase subunit TrpE	945846	-0.832681	0.0974495	-5.66282	3.59e-14	0.0571647	0.870808	-2.73224	0.00679708	-8.65951	9.51e-197	-0.895312	0.0405838	-3.00605	0.0136537	-2.08351	0.570378	-0.126564	0.615116	-5.61293	6.52e-44	1.81883	NA
	b1263	trpD	anthranilate synthase subunit TrpD	945109	-0.989877	0.0306884	-5.98647	1.3e-42	-0.368436	0.185185	-3.38447	0.00328102	-7.41622	1.71e-210	-0.402026	0.22323	-3.17626	0.00958384	-1.90255	0.602459	0.0779977	0.776672	-5.81082	1.46e-68	1.20856	0.366032
	b1262	trpC	fused indole-3-glycerol phosphate synthase/phosphoribosylanthranilate isomerase	945519	-1.03948	0.229117	-5.24854	1.23e-55	0.284068	0.297445	-4.13563	7.49e-07	-5.70991	1.62e-148	0.20163	0.595727	-3.54108	0.00145392	-1.77371	0.560223	0.139951	0.583802	-5.04651	2.53e-67	1.14999	0.119631
	b1260	trpA	tryptophan synthase subunit alpha	946204	-1.31252	0.161598	-5.29272	3.64e-65	0.749493	0.00212314	-4.75398	1.05e-14	-5.73258	2.46e-137	0.28491	0.422779	-4.06727	2.3e-06	-1.73061	0.576882	0.310641	0.214808	-4.99978	5.9e-63	1.46074	0.0629478
	b1261	trpB	tryptophan synthase subunit beta	945768	-1.39462	0.149403	-5.30324	4.29e-56	0.130984	0.644464	-4.69438	1.62e-11	-5.9322	6.24e-166	0.0357934	0.928028	-4.07387	2.09e-06	-1.82224	0.559529	0.174058	0.464541	-5.02599	3.38e-58	1.12981	0.126069
	b2600	tyrA	fused chorismate mutase/prephenate dehydrogenase	947115	0.932698	0.00600713	1.11615	0.0248899	0.646888	0.00928352	0.0903127	0.817993	2.33232	NA	0.366967	0.306	-0.165094	0.727618	1.46876	0.231355	0.573202	0.00148882	3.86001	0.00323417	0.398645	0.347662
	b2599	pheA	fused chorismate mutase/prephenate dehydratase	947081	0.352432	0.203972	-0.468403	0.0790439	0.489235	0.128546	-0.110572	0.705957	-0.258991	0.385172	1.22295	0.00243738	-0.505483	0.267161	-0.0858111	0.860326	0.0784774	0.782824	0.326774	0.57203	0.26498	0.636024
	b0928	aspC	aspartate aminotransferase	945553	0.0353282	0.928885	-0.849067	0.00093945	0.572065	0.0225808	0.0358547	0.924191	-0.645667	0.0124101	0.747222	0.029275	-0.306122	0.503426	-0.192642	0.69599	0.0406692	0.933791	-0.130691	0.824778	0.526795	0.237828
	b2021	hisC	histidinol-phosphate aminotransferase	946551	0.0271582	0.945971	-0.503607	0.0566705	1.18215	4.03e-05	-0.191312	0.472025	-0.47324	0.0608374	0.803719	0.0235484	-0.459661	0.316012	-0.122136	0.823502	0.177587	0.439773	0.899716	0.204589	0.200893	0.652011
	b4054	tyrB	tyrosine aminotransferase	948563	0.671028	0.022139	0.330206	0.440553	-0.763062	0.0109392	0.383347	0.144492	0.724018	0.0312345	-0.132409	0.744517	0.23995	0.653825	0.888123	0.00360223	1.13284	5.19e-08	0.88716	0.0150273	-0.2619	0.525637
	eco00380 Tryptophan metabolism
	Locus_tag	symbol	name	GeneID	pfoa6_l2fc	pfoa6_padj	pfoa24_l2fc	pfoa24_padj	pfoa48_l2fc	pfoa48_padj	pfdoa6_l2fc	pfdoa6_padj	pfdoa24_l2fc	pfdoa24_padj	pfdoa48_l2fc	pfdoa48_padj	doa6_l2fc	doa6_padj	doa24_l2fc	doa24_padj	oa6_l2fc	oa6_padj	oa24_l2fc	oa24_padj	oa48_l2fc	oa48_padj
	b0727	sucB	dihydrolipoyltranssuccinylase	945307	0.189995	0.624301	-0.513748	0.140507	1.558	9.18e-10	0.145301	0.621784	-0.578107	0.0587576	0.867279	0.0125457	-0.264375	0.430215	-0.187112	0.771827	-0.541029	0.0016499	0.0396978	0.957241	1.16389	0.0076123
	b0116	lpd	lipoamide dehydrogenase	944854	-0.235076	0.512737	-0.476296	0.113408	1.04062	2.96e-05	0.688639	7.99e-05	-0.284577	0.220599	0.709325	0.0694813	0.0287887	0.964143	0.125084	0.797848	0.371499	0.0575923	0.034237	0.95659	0.743715	0.122272
	b1393	paaF	putative 2,3-dehydroadipyl-CoA hydratase	946011	0.242642	0.662926	0.0930729	0.865745	-1.295	3.24e-06	0.343906	0.540198	0.447743	0.344606	-0.783989	0.0558322	1.43202	0.0582472	0.219001	0.733797	-0.109836	0.844787	0.159301	0.824778	-0.744548	0.20359
	b3846	fadB	multifunctional enoyl-CoA hydratase, 3-hydroxyacyl-CoA epimerase, Delta(3)-cis- Delta(2)-trans-enoyl-CoA isomerase, L-3-hydroxyacyl-CoA dehydrogenase	948336	1.02397	0.00988702	0.81892	0.00894429	0.595734	0.0302632	-0.140931	0.83321	-0.525562	0.243517	0.582282	0.151372	1.10765	0.298892	-0.412875	0.450361	-0.78168	0.0817373	0.0943309	0.939169	0.673573	0.158625
	b2341	fadJ	3-hydroxyacyl-CoA dehydrogenase FadJ	949097	0.868043	0.000329554	0.71822	0.0484126	0.450006	0.0927223	-0.141138	0.732052	-0.0722222	0.899987	0.255519	0.503182	0.546451	0.462544	0.12474	0.855571	0.84762	0.00356931	0.537144	0.484743	0.322964	0.491647
	b2224	atoB	acetyl-CoA acetyltransferase	946727	-0.269408	0.596947	-0.122701	0.817489	-1.79342	8.34e-09	0.377448	0.340525	0.263752	0.490874	-0.82531	0.0596691	1.39443	0.0335549	-0.0620224	0.937667	-0.228586	0.639447	-0.273218	0.580802	-0.733344	0.165065
	b2844	yqeF	putative acyltransferase	947324	0.557131	0.179826	-0.137861	0.665297	0.497735	0.0828788	-0.84339	0.00686608	-0.768481	0.00106262	0.39043	0.298187	-0.162972	0.859431	-0.645075	0.147111	-1.07352	0.00031854	-0.629574	0.134039	0.317908	0.454893
	b3708	tnaA	tryptophanase	948221	0.528419	0.237091	-2.46828	2.05e-09	-1.58995	2.23e-09	-2.87201	2.34e-20	-1.04337	0.00218655	-0.992526	0.00509915	-1.08437	0.313939	-0.662457	0.728171	-3.00868	0.00032025	1.65086	0.401457	-0.573826	0.300079
	b1732	katE	catalase HPII	946234	0.251218	0.531752	-0.175702	0.625747	1.29273	1.73e-05	0.432618	0.143668	-0.846037	0.00062388	0.789835	0.0232134	-0.268958	0.530643	-0.806182	0.015179	-0.371472	0.19983	-0.780088	0.0524055	0.774779	0.0894416
	b3942	katG	catalase/hydroperoxidase HPI	948431	-0.129863	0.795655	0.00583571	0.988578	1.01119	0.00015144	-0.379806	0.163989	-0.260719	0.462779	0.493518	0.168642	-0.408098	0.31262	-0.599306	0.100001	-0.833758	9.15e-05	-0.788976	0.0713245	0.655147	0.137709
	eco00260 Glycine, serine and threonine metabolism
	Locus_tag	symbol	name	GeneID	pfoa6_l2fc	pfoa6_padj	pfoa24_l2fc	pfoa24_padj	pfoa48_l2fc	pfoa48_padj	pfdoa6_l2fc	pfdoa6_padj	pfdoa24_l2fc	pfdoa24_padj	pfdoa48_l2fc	pfdoa48_padj	doa6_l2fc	doa6_padj	doa24_l2fc	doa24_padj	oa6_l2fc	oa6_padj	oa24_l2fc	oa24_padj	oa48_l2fc	oa48_padj
	b4024	lysC	aspartate kinase III	948531	0.109926	0.788759	-2.44642	5.86e-09	0.637449	0.0104516	0.15862	0.62845	-2.3694	1.65e-10	0.356349	0.321896	0.0201063	0.972413	-0.467848	NA	-0.0644833	0.819444	-1.68502	0.00792502	0.317866	0.388601
	b0002	thrA	fused aspartate kinase/homoserine dehydrogenase 1	945803	0.0660041	0.875416	5.28885	1.28e-51	0.124943	0.627112	0.239644	0.397668	5.35019	0	0.981533	0.00177373	-0.0126102	0.977269	4.7077	0.00945811	-0.31657	0.0991148	3.8194	NA	0.0318543	0.954325
	b3940	metL	fused aspartate kinase/homoserine dehydrogenase 2	948433	-0.197476	0.713883	-0.381264	0.26546	-0.539554	0.0335253	-0.588456	0.14408	-0.15626	0.607813	-0.219873	0.569312	-0.494003	0.439597	0.404245	0.619452	-0.471025	0.261116	0.0510142	0.945409	-0.58602	0.155892
	b3433	asd	aspartate-semialdehyde dehydrogenase	947939	0.310658	0.282666	-0.913858	8.4e-05	0.864863	0.00105035	-0.072749	0.792409	-0.670652	0.00399968	0.715413	0.0727884	-0.478506	0.344536	-0.0846454	0.919898	0.30673	0.159902	-0.392746	0.291654	0.680414	0.14321
	b0003	thrB	homoserine kinase	947498	-0.106016	0.809345	4.55685	1.73e-45	-0.0441632	0.87516	0.0577915	0.887652	4.62843	8.57e-247	0.195258	0.587255	0.278167	0.502291	4.03503	0.0206826	-0.254617	0.291275	3.06946	NA	-0.240759	0.566216
	b0004	thrC	threonine synthase	945198	0.199449	0.583423	4.60356	7.24e-53	0.525128	0.0632291	0.0996255	0.752292	4.85735	3.3e-155	0.176097	0.65276	-0.1694	0.643072	4.2143	0.0131524	-0.377048	0.0523406	3.26509	NA	0.238391	0.600992
	b0870	ltaE	low-specificity L-threonine aldolase	944955	-0.548759	0.0871961	-0.646956	0.0181665	0.915857	9.57e-05	-0.187057	0.431928	-0.806258	5.38e-05	0.340614	0.317062	-0.316167	0.59792	-0.697395	0.0609549	-1.04769	6.28e-10	-0.824043	3.52e-07	0.354671	0.331693
	b2551	glyA	serine hydroxymethyltransferase	947022	0.286526	0.412252	-1.03992	0.0101235	0.236569	0.4146	-0.1973	0.466537	-0.854881	0.00591339	0.829766	0.0235547	-0.182597	0.73546	-0.531596	0.141297	-0.626833	0.0016499	0.103487	0.921368	0.246474	0.61905
	b1033	ghrA	glyoxylate/hydroxypyruvate reductase A	946431	-0.374721	0.289757	-0.390105	0.272916	-0.166986	0.566889	-0.559047	0.0022322	-0.281931	0.238565	0.00107105	0.997826	-0.658146	0.0590274	-0.0118811	0.987487	-0.612166	0.0026597	-0.261384	0.33775	0.21735	0.601725
	b3553	ghrB	glyoxylate reductase	948074	0.410287	0.223174	-0.0327313	0.952098	-0.133705	0.663576	0.352219	0.0898956	0.121364	0.76652	0.50528	0.182599	0.0592054	0.894402	0.372656	0.289886	0.29431	0.420581	0.296168	0.484743	-0.0864529	0.862868
	b0514	glxK	glycerate 2-kinase 2	945129	0.545967	0.330349	-0.102071	0.849112	-1.86258	4.17e-10	0.277991	0.574975	0.877852	0.0623984	-0.662899	0.139517	2.39065	0.0208813	-0.208924	0.744516	0.377087	0.480191	-0.487895	0.341406	-0.937761	0.110913
	b3124	garK	glycerate 2-kinase 1	947632	-0.581069	0.182391	0.226296	0.480614	-0.0009726	0.997841	0.193652	0.667835	0.159524	0.644211	-0.179915	0.636407	0.908408	0.0933066	-0.275312	0.513255	-0.587578	0.11847	-0.198504	0.596622	-0.0048932	0.993348
	b0755	gpmA	2,3-bisphosphoglycerate-dependent phosphoglycerate mutase	945068	0.0750267	0.851789	0.490313	0.0303862	1.25181	3.58e-05	-0.101638	0.708844	0.164339	0.673882	0.675041	0.117904	-0.411097	0.4337	-0.0823021	0.858874	0.169929	0.413039	0.155166	0.5714	0.737803	0.183219
	b4395	ytjC	putative phosphatase	948918	0.155461	0.671642	-0.123827	0.703203	-0.392416	0.192954	-0.0483898	0.909622	-0.060602	0.866168	-0.0072315	0.989989	-0.0592496	0.894402	-0.104072	0.824953	0.263802	0.282541	0.0462492	0.913181	-0.155376	0.748343
	b3612	gpmM	2,3-bisphosphoglycerate-independent phosphoglycerate mutase	948130	0.240111	0.507277	0.369828	0.159264	0.931578	0.00087345	0.282385	0.276975	-0.0127611	0.971354	0.224743	0.606394	-0.0911637	0.863205	0.0242074	0.970776	-0.161302	0.653036	0.213448	0.559606	0.515057	0.250143
	b2913	serA	phosphoglycerate dehydrogenase	945258	-0.150156	0.7326	-0.709533	0.0115626	1.00998	0.00214008	-0.131094	0.725577	-0.226629	0.560601	1.22142	0.00038961	-0.0756554	0.910498	0.259524	0.572827	-0.0455365	0.895887	0.119176	0.888096	0.703123	0.167065
	b0907	serC	phosphoserine/phosphohydroxythreonine aminotransferase	945527	-0.650554	0.0130206	-0.409993	0.175334	1.37054	6.12e-06	-0.0873299	0.801812	-0.292897	0.402287	1.00324	0.0145014	-0.509556	0.329082	-0.0800182	0.852704	-0.619873	0.00127672	-0.2319	0.516235	0.837809	0.118731
	b4388	serB	phosphoserine phosphatase	948913	0.00253322	0.997077	-0.227999	0.571257	-0.495299	0.0560723	0.0836407	0.834598	0.0501884	0.902313	-0.135409	0.726053	0.529853	0.471104	-0.0729655	0.881512	-0.565669	0.0235477	-0.0137809	0.981751	-0.290496	0.456689
	b1539	ydfG	3-hydroxy acid dehydrogenase YdfG	946085	-0.6714	0.00704756	-0.399386	0.356914	0.397794	0.170992	-0.470056	0.0520796	-0.41919	0.33116	0.30153	0.457002	-0.531995	0.354446	-0.322359	0.546615	-0.367547	0.172423	-0.267756	0.589044	0.410197	0.334712
	b3617	kbl	2-amino-3-ketobutyrate CoA ligase	948138	-0.539908	0.0712969	0.122124	0.728056	0.804394	0.00107158	-0.15673	0.642225	-0.16826	0.608026	0.127389	0.729922	-0.215223	0.684286	-0.372699	0.267287	-0.927017	3.15e-06	-0.181265	0.675494	0.492417	0.233707
	b3616	tdh	threonine dehydrogenase	948139	-0.741469	0.0435207	0.294881	0.345108	1.12439	0.00018618	-0.176506	0.550157	0.0114886	0.97517	0.131614	0.784178	-0.326707	0.541314	-0.40755	0.293461	-1.14877	9.93e-09	-0.237757	0.551003	0.697452	0.165281
	b1386	tynA	copper-containing amine oxidase	945939	-0.0972871	0.875922	-0.102147	0.79904	-1.03401	0.00103515	0.110961	0.834158	0.105095	0.767229	-0.0638667	0.904406	1.29113	0.10224	0.176092	0.724137	0.187506	0.641477	-0.0228909	0.95983	-0.330631	0.54122
	b2903	gcvP	glycine decarboxylase	947394	-0.208115	0.574682	-0.009699	0.98615	0.0445737	0.8837	-0.0982948	0.786918	0.0373778	0.913935	-0.364794	0.288839	0.174504	0.694419	-0.267433	0.607056	-1.05222	4.87e-10	0.0517718	0.930956	-0.223215	0.577307
	b2905	gcvT	aminomethyltransferase	947390	-0.16061	0.750698	-0.33798	0.429788	-0.429395	0.122463	-0.188751	0.674388	-0.117116	0.73341	-0.29623	0.438907	0.540846	0.366982	-0.615631	0.110242	-0.83214	0.0104844	0.410516	0.589612	-0.428421	0.366008
	b0116	lpd	lipoamide dehydrogenase	944854	-0.235076	0.512737	-0.476296	0.113408	1.04062	2.96e-05	0.688639	7.99e-05	-0.284577	0.220599	0.709325	0.0694813	0.0287887	0.964143	0.125084	0.797848	0.371499	0.0575923	0.034237	0.95659	0.743715	0.122272
	b2904	gcvH	glycine cleavage system H protein	947393	-0.439872	0.303055	-0.272694	0.517346	-0.0277221	0.939797	-0.273493	0.451865	0.0840687	0.874802	-0.508265	0.212575	-0.055389	0.923924	-0.383256	0.472444	-1.29475	2.65e-05	0.247613	0.791123	-0.301987	0.481355
	b2585	pssA	phosphatidylserine synthase	947059	-0.361354	0.27414	0.248192	0.304457	1.07149	0.00036083	-0.0825602	0.824518	0.0386	0.902313	0.286135	0.533471	-0.256315	0.659801	0.120887	0.768805	-0.184645	0.513814	0.0601393	0.901047	0.826314	0.101406
	b0311	betA	choline dehydrogenase	945716	-0.901881	0.00823245	0.337132	0.214637	-1.01632	0.00014957	0.577171	0.034869	0.376878	0.397573	-0.442566	0.26614	0.650039	0.231185	0.221151	0.723132	-0.155805	0.682115	0.344662	0.437451	-0.589004	0.20359
	b0312	betB	betaine aldehyde dehydrogenase	947376	-1.39524	3.96e-09	0.169084	0.676002	0.400899	0.111956	0.225276	0.579457	0.0621501	0.900726	0.207959	0.580889	0.48177	0.385814	-0.0737855	0.915936	-0.394412	0.116124	-0.0965681	0.899753	0.0895888	0.849587
	b1814	sdaA	L-serine deaminase I	946331	0.0478659	0.890784	0.68005	0.0374188	0.549256	0.128464	0.135989	0.631247	0.0887186	0.745516	-0.375989	0.416877	-0.0076532	0.99134	-0.0920104	0.849095	-0.0615291	0.815041	0.196217	0.78196	0.345326	0.513813
	b2797	sdaB	L-serine deaminase II	947262	0.326109	0.369183	0.923986	0.00712708	0.0649799	0.825666	0.356265	0.312916	0.744039	0.0150673	0.252536	0.453401	0.961565	0.10479	0.195392	0.78204	-0.0536579	0.917232	1.08077	4.65e-07	-0.380812	0.331693
	b4471	tdcG	L-serine deaminase III	2847724	-0.18469	0.720794	0.162422	0.633563	-0.816681	0.00597768	-0.300972	0.481864	0.22158	0.588043	-0.544662	0.161572	0.766429	0.285659	-0.0841815	0.870104	-0.077423	0.883632	-0.298029	0.307357	-0.753681	0.165281
	b3117	tdcB	catabolic threonine dehydratase	947633	0.738327	NA	0.704093	0.30601	-1.64516	2.41e-06	0.0329296	0.982071	0.735978	0.41882	-0.701589	0.188473	2.83339	0.0164441	-0.0657075	NA	0.348284	0.799247	1.05177	0.094341	-1.12039	0.0899087
	b3772	ilvA	threonine deaminase	948287	0.3281	0.304483	1.28647	1.33e-05	0.265082	0.296014	0.292612	0.192231	1.77559	1.41e-09	0.0735621	0.845179	0.61574	0.118228	1.54401	0.00925855	0.218424	0.275475	0.749245	0.257992	0.0669962	0.877702
	b2366	dsdA	D-serine ammonia-lyase	946837	0.0392505	0.928885	-0.135117	0.751683	-0.392366	0.175089	-0.238618	0.43515	-0.102439	0.797054	-0.551003	0.135814	0.146906	0.777384	-0.308856	0.469175	-0.595515	0.0443223	-0.121998	0.756488	-0.628564	0.137595
	b2840	ygeA	amino acid racemase YgeA	947348	0.53131	0.140157	-0.351051	0.28631	0.787351	0.00461245	0.258423	0.470399	-0.233935	0.524375	0.292834	0.476126	0.322129	0.541372	-0.103476	0.847099	-0.120672	0.747903	0.109024	0.787183	0.437863	0.311157
	b1260	trpA	tryptophan synthase subunit alpha	946204	-1.31252	0.161598	-5.29272	3.64e-65	0.749493	0.00212314	-4.75398	1.05e-14	-5.73258	2.46e-137	0.28491	0.422779	-4.06727	2.3e-06	-1.73061	0.576882	0.310641	0.214808	-4.99978	5.9e-63	1.46074	0.0629478
	b1261	trpB	tryptophan synthase subunit beta	945768	-1.39462	0.149403	-5.30324	4.29e-56	0.130984	0.644464	-4.69438	1.62e-11	-5.9322	6.24e-166	0.0357934	0.928028	-4.07387	2.09e-06	-1.82224	0.559529	0.174058	0.464541	-5.02599	3.38e-58	1.12981	0.126069
	eco00250 Alanine, aspartate and glutamate metabolism
	Locus_tag	symbol	name	GeneID	pfoa6_l2fc	pfoa6_padj	pfoa24_l2fc	pfoa24_padj	pfoa48_l2fc	pfoa48_padj	pfdoa6_l2fc	pfdoa6_padj	pfdoa24_l2fc	pfdoa24_padj	pfdoa48_l2fc	pfdoa48_padj	doa6_l2fc	doa6_padj	doa24_l2fc	doa24_padj	oa6_l2fc	oa6_padj	oa24_l2fc	oa24_padj	oa48_l2fc	oa48_padj
	b0928	aspC	aspartate aminotransferase	945553	0.0353282	0.928885	-0.849067	0.00093945	0.572065	0.0225808	0.0358547	0.924191	-0.645667	0.0124101	0.747222	0.029275	-0.306122	0.503426	-0.192642	0.69599	0.0406692	0.933791	-0.130691	0.824778	0.526795	0.237828
	b2574	nadB	L-aspartate oxidase	947049	-1.84693	5.39e-15	-0.830981	0.0253847	-0.808366	0.00101589	-1.11694	9.74e-07	-0.785396	0.0302225	-0.220556	0.590425	-0.625157	0.337313	0.371292	0.856615	-1.00394	0.00640631	-0.791836	0.106802	-0.590673	0.147067
	b1767	ansA	L-asparaginase 1	946278	0.0938339	0.827486	-0.417463	0.338065	0.0747575	0.840925	0.308916	0.280425	-0.597315	0.111908	0.22406	0.586338	0.305132	0.437762	-0.358274	0.464813	0.234142	0.6083	-0.403639	0.377405	-0.373719	0.397782
	b2957	ansB	L-asparaginase 2	947454	0.180487	0.603889	0.319971	0.309773	0.363491	0.204756	-0.236737	0.425115	0.437658	0.0435482	-0.0803249	0.844263	-0.156093	0.702263	0.281895	0.450448	0.236871	0.316	0.267966	0.287689	-0.102421	0.817257
	b0828	iaaA	isoaspartyl dipeptidase proenzyme	945456	-0.486105	0.230942	0.312468	0.330475	-0.454467	0.0873148	1.10345	4.94e-06	-0.354361	0.235258	-0.414848	0.225112	0.408343	0.544048	0.337088	0.607056	0.21303	0.621455	-0.287087	0.455721	-0.0393039	0.943475
	b3744	asnA	asparagine synthetase A	948258	-0.227426	0.681194	-1.52934	4.09e-05	-0.159364	0.649375	-0.864625	0.00432064	-1.05568	0.00571453	0.77104	0.0829939	0.229188	0.752475	-1.00986	0.0830546	-0.198686	0.673974	-0.923166	0.144201	0.125034	0.793068
	b0674	asnB	asparagine synthetase B	945281	-0.178002	0.700086	-0.212534	0.451346	0.528501	0.0794072	-0.367592	0.308529	-0.0272316	0.954093	0.555437	0.163065	-0.601453	0.322716	-0.141773	0.745984	-0.708973	0.0223124	0.0547363	0.924248	-0.022464	0.971457
	b0219	yafV	2-oxoglutaramate amidase	946585	-0.146057	0.677679	0.137911	0.661809	0.97903	5.12e-05	-0.304503	0.158374	-0.166684	0.588827	0.456099	0.196199	-0.437535	0.297748	-0.106523	0.827396	0.0965682	0.679733	-0.167323	0.754519	0.596795	0.148272
	b2290	alaA	glutamate--pyruvate aminotransferase AlaA	946772	-0.0731465	0.882304	-0.799646	0.00017412	0.628918	0.0234553	0.023693	0.94431	-0.597661	0.0127096	0.634581	0.105719	-0.147399	0.782037	-0.0351454	0.963424	-0.207303	0.379848	-0.27929	0.481409	0.351096	0.440554
	b4139	aspA	aspartate ammonia-lyase	948658	1.26567	1.09e-11	1.21789	0.0104574	6.17e-05	0.999838	-0.0402715	0.936171	0.678163	0.0302224	-0.166387	0.743265	-0.617264	0.0540118	0.422104	0.489445	0.143476	0.782013	1.53443	4.3e-07	-0.381568	0.457134
	b3172	argG	argininosuccinate synthetase	947590	0.331265	0.338952	0.100537	0.800531	0.402191	0.113956	0.110671	0.754476	-0.14762	0.681052	0.189419	0.606157	-0.0055409	0.995252	-0.231055	0.608308	0.337475	0.476886	-0.0162233	0.976813	0.20881	0.591147
	b3960	argH	argininosuccinate lyase	948463	0.180353	0.730163	0.080825	0.817747	0.139847	0.629746	-0.121747	0.823053	-0.298282	0.280648	-0.0411941	0.921174	0.218632	0.747864	-0.477788	0.227865	-0.0867717	0.862566	0.518891	0.263053	-0.121042	0.800045
	b4177	purA	adenylosuccinate synthetase	948695	-0.0388029	0.903995	0.181965	0.751857	1.80777	1.11e-11	0.424937	0.080367	0.348835	0.534372	1.67271	1.45e-06	0.140001	0.84925	0.117813	0.897014	0.172593	0.554183	0.180902	0.821595	0.950185	0.141543
	b1131	purB	adenylosuccinate lyase	945695	0.35337	0.335565	-0.362446	0.386127	0.374415	0.176939	0.0317546	0.928248	0.0289997	0.951493	0.291482	0.398349	-0.266186	0.428873	-0.149982	0.761665	-0.579383	0.0512148	0.439539	0.508215	-0.264383	0.492832
	b4245	pyrB	aspartate carbamoyltransferase catalytic subunit	948767	0.242102	0.792227	0.29961	0.606485	-2.46732	1.4e-11	0.658671	0.281638	1.09285	0.0726343	-0.99566	0.0207405	2.44356	0.0214687	0.188079	0.835662	0.681671	0.209885	-0.102486	0.922635	-0.910124	0.18464
	b4244	pyrI	aspartate carbamoyltransferase, PyrI subunit	948763	0.365947	0.568076	0.430963	0.363014	-1.22616	0.00356846	-0.107822	0.895666	0.582489	0.251253	-0.374575	0.410029	0.610755	0.556813	0.405367	0.607016	0.337409	0.582324	0.224839	0.717331	-0.575497	0.266875
	b1493	gadB	glutamate decarboxylase B	946058	-0.249945	0.387845	-2.77639	4.71e-26	0.970921	0.00047482	-0.399328	0.0536507	-2.96402	6.74e-26	0.878591	0.0306239	-0.412843	0.566915	-1.06663	NA	-0.389914	0.139535	-1.5192	0.0634767	0.946758	0.471978
	b3517	gadA	glutamate decarboxylase A	948027	-0.521213	0.0875678	-2.35905	1.61e-20	1.18155	1.41e-05	-0.385654	0.172408	-2.66242	4.15e-29	1.08869	0.00441957	-0.393132	0.60407	-1.04812	0.591696	-0.562146	0.116066	-1.51683	0.0368946	0.940404	0.49712
	b1302	puuE	4-aminobutyrate aminotransferase PuuE	945446	0.481311	0.415964	-0.166691	0.647387	-1.69977	8.26e-10	0.596884	0.112842	0.354334	0.376181	-0.5019	0.304678	2.42197	0.0112925	-0.117896	0.819629	0.413982	0.337458	-0.620807	0.0237273	-0.759781	0.21674
	b2662	gabT	4-aminobutyrate aminotransferase GabT	948067	0.0621698	0.879474	0.578697	0.143115	0.323888	0.299642	0.0902269	0.732646	-0.0653167	0.897702	-0.157327	0.719705	-0.0801611	0.816587	-0.179511	0.77938	-0.126936	0.644934	0.0442356	0.956806	0.703058	0.158625
	b2661	gabD	succinate-semialdehyde dehydrogenase (NADP(+)) GabD	948060	-0.0013213	0.998695	0.411423	0.246444	0.389537	0.268987	-0.0687066	0.827879	-0.236854	0.502563	-0.296241	0.526529	-0.259995	0.516778	-0.463769	0.335556	-0.419616	0.0674323	-0.21331	0.774648	0.603086	0.251531
	b1525	sad	succinate semialdehyde dehydrogenase (NAD(P)(+)) Sad	947440	-0.0420626	0.919756	-0.173578	0.571257	-0.193161	0.509329	-0.258298	0.42403	-0.105552	0.751327	0.416709	0.240977	-0.114437	0.818079	0.0185065	0.977392	-0.136057	0.730246	-0.0056251	0.993992	-0.0187928	0.973054
	b3212	gltB	glutamate synthase subunit GltB	947724	0.560015	0.0302555	-0.846813	0.00019206	0.414399	0.150111	0.207634	0.46963	-0.470091	0.0767619	1.08313	0.00150508	-0.273079	0.589353	0.0786964	0.881856	0.79451	0.00107951	-0.0673631	0.926901	0.480766	0.261986
	b3213	gltD	glutamate synthase subunit GltD	947723	0.663904	0.00694745	-0.958738	0.00224337	0.377483	0.143059	0.310201	0.171004	-0.644724	0.0360842	0.332666	0.321365	-0.0694511	0.900844	-0.211895	0.758463	1.04307	1.48e-06	-0.439987	0.403076	0.3424	0.357707
	b1761	gdhA	glutamate dehydrogenase	946802	0.374053	0.350373	-1.36574	2.1e-06	0.249468	0.516191	0.0899702	0.823053	-0.845483	0.0131101	1.31681	0.00025415	-0.126812	0.818451	-0.125166	0.879511	-0.177181	0.662257	-0.265732	0.729483	0.289379	0.555674
	b1014	putA	fused DNA-binding transcriptional repressor/proline dehydrogenase/1-pyrroline-5-carboxylate dehydrogenase PutA	945600	-0.0026804	0.997446	-1.92663	0.202428	0.669343	0.00995271	-1.18338	0.00013837	-1.97752	0.184492	0.355651	0.321896	-0.274157	0.766487	-0.913939	0.771827	-2.04851	1.12e-12	-2.89586	0.0564667	0.484867	0.234509
	b3870	glnA	glutamine synthetase	948370	-1.32718	0.109172	-1.0747	0.00019475	-0.561056	0.0862984	-0.890712	0.307681	-0.930939	0.00094545	1.20078	0.00276292	-1.09095	0.26012	-0.435167	0.572634	-1.34714	0.153132	0.00467303	0.997392	0.713084	0.143464
	b0033	carB	carbamoyl-phosphate synthetase large subunit	944775	0.25379	0.644337	-0.336675	0.185979	-1.65943	1.95e-09	-0.0201506	0.973872	0.0553884	0.901938	-0.726062	0.108569	1.06311	0.128182	-0.35636	0.259171	-0.271804	0.483139	0.454174	0.54042	-0.92611	0.116054
	b0032	carA	carbamoyl-phosphate synthetase small subunit	949025	-0.229553	0.596352	-0.983034	0.0181665	-1.50464	6.01e-07	-0.0602496	0.910742	-0.473067	0.410637	-0.709238	0.133226	0.692406	0.286338	-0.518105	0.404222	-0.868636	0.00838005	0.476789	0.654188	-0.551117	0.388601
	b1524	glsB	glutaminase 2	944973	0.268928	0.577441	-0.353741	0.14971	-0.872306	0.00326616	0.255927	0.444983	-0.218003	0.510354	0.422595	0.259026	0.224786	0.620334	0.159986	0.692063	0.377946	0.117389	0.148198	0.821595	-0.486738	0.287373
	b0485	glsA	glutaminase 1	946187	-1.35642	2.23e-05	-2.86354	7.96e-21	1.04809	0.00012115	-0.510712	0.112729	-2.79743	3.28e-16	0.333603	0.334543	-0.536007	0.538925	-1.70415	0.2457	-1.63812	1.08e-10	-2.79529	2.38e-08	0.424699	0.426964
	b3729	glmS	L-glutamine--D-fructose-6-phosphate aminotransferase	948241	-0.28268	0.376331	0.0576279	0.893091	1.12285	0.00075696	-0.0199471	0.96105	0.00190483	0.996596	-0.135385	0.7996	-0.328469	0.447508	-0.311452	0.467925	-0.769098	5.48e-06	0.0297093	0.947831	0.646254	0.210851
	b2312	purF	amidophosphoribosyltransferase	946794	-0.443668	0.19286	-0.74629	0.126328	0.536082	0.0569317	0.391648	0.247281	-0.920476	0.00904782	-0.14804	0.696489	0.821192	0.15459	-0.92505	0.0529203	-0.890187	0.00022647	-0.288304	0.732162	0.211179	0.595728
	eco00480 Glutathione metabolism
	Locus_tag	symbol	name	GeneID	pfoa6_l2fc	pfoa6_padj	pfoa24_l2fc	pfoa24_padj	pfoa48_l2fc	pfoa48_padj	pfdoa6_l2fc	pfdoa6_padj	pfdoa24_l2fc	pfdoa24_padj	pfdoa48_l2fc	pfdoa48_padj	doa6_l2fc	doa6_padj	doa24_l2fc	doa24_padj	oa6_l2fc	oa6_padj	oa24_l2fc	oa24_padj	oa48_l2fc	oa48_padj
	b3447	ggt	glutathione hydrolase proenzyme	947947	0.393489	0.152977	0.00452913	0.99158	-0.291469	0.297449	0.0791744	0.820721	-0.0786207	0.887848	-0.342565	0.371906	0.677916	0.263917	-0.15876	0.710116	0.0665558	0.825995	-0.397166	0.180993	-0.207249	0.649924
	b1218	chaC	glutathione-specific gamma-glutamylcyclotransferase	945793	-0.310703	0.361297	-0.490667	0.0679342	-0.0193833	0.946335	-0.247959	0.299045	-0.62174	0.0106295	0.155858	0.681062	-0.33391	0.366963	-0.377183	0.400561	0.0785492	0.785893	-0.288217	0.433963	-0.103193	0.809217
	b0713	pxpA	5-oxoprolinase component A	945318	-0.219804	0.514928	-0.663971	0.00775553	0.153134	0.549325	-0.159125	0.565476	-0.361209	0.105394	-0.0112555	0.976601	-0.415202	0.293475	-0.185248	0.72369	-0.494935	0.00280402	-0.248939	0.455721	-0.107059	0.79452
	b0711	pxpB	5-oxoprolinase component B	945311	-0.398326	0.211758	-0.56257	0.0120113	0.0238286	0.934559	-0.486924	0.0159906	-0.392765	0.133519	-0.0687208	0.862571	-0.609468	0.11976	-0.193873	0.639007	-0.480618	0.0132866	-0.343149	0.181259	0.00343075	0.993707
	b0712	pxpC	5-oxoprolinase component C	945317	-0.246362	0.477918	-0.600435	0.0509851	0.145355	0.57949	-0.365801	0.0972053	-0.383597	0.121357	-0.107966	0.780256	-0.639412	0.17161	-0.27164	0.540388	-0.481638	0.0105641	-0.336431	0.340739	-0.0666579	0.878709
	b0581	ybdK	putative glutamate--cysteine ligase 2	947246	-0.0303929	0.928885	0.423572	0.169757	0.747914	0.00465034	0.148086	0.550838	-0.126375	0.659472	-0.244541	0.550826	-0.246304	0.609754	-0.167516	0.688901	0.156547	0.462913	-0.291379	0.681155	0.654157	0.131688
	b2688	gshA	glutamate--cysteine ligase	944881	-0.38176	0.26051	0.0178385	0.960801	1.10063	2.46e-05	-0.124766	0.652304	-0.0291722	0.924489	0.239875	0.559465	-0.493057	0.344273	-0.0720872	0.867218	-0.665151	0.00016607	-0.153795	0.530773	0.657328	0.128868
	b2947	gshB	glutathione synthetase	947445	-0.174243	0.590563	-0.0034454	0.991714	0.634411	0.012742	-0.181971	0.427647	0.0428459	0.906132	0.125285	0.762583	-0.434168	0.405674	0.097409	0.828512	-0.31685	0.0605058	0.0770965	0.810282	0.408279	0.336142
	b4260	pepA	aminopeptidase A/I	948791	-0.614165	0.0507295	0.0129542	0.980898	0.48069	0.0821439	-0.407643	0.121173	-0.0870727	0.791469	0.188798	0.631576	-0.403058	0.522861	-0.371888	0.371308	-1.25003	4.72e-10	-0.254237	0.407311	0.27238	0.50223
	b2523	pepB	aminopeptidase B	948766	0.0501591	0.90253	-0.124999	0.660938	0.00589515	0.983842	0.302543	0.312916	-0.383217	0.133569	0.0923705	0.810223	0.238058	0.55549	-0.177573	0.652645	0.934577	4.22e-07	-0.269782	0.552823	0.136229	0.738936
	b0932	pepN	aminopeptidase N	947253	-0.258187	0.363707	-0.103938	0.698556	0.883271	0.00017663	-0.339369	0.0619438	-0.353041	0.141224	0.597951	0.106961	-0.596344	0.212782	-0.252683	0.442742	-0.0655142	0.786021	-0.414042	0.154229	0.558625	0.209249
	b0237	pepD	peptidase D	945013	-0.281125	0.333435	0.0133708	0.973511	0.548796	0.0558938	-0.300817	0.11305	-0.0878304	0.775666	0.577947	0.130027	-0.558796	0.301751	0.132469	0.723327	0.0338793	0.906763	0.114074	0.694694	0.444361	0.317444
	b1635	gstA	glutathione S-transferase GstA	945758	-0.351945	0.275156	-0.102955	0.807144	1.25279	6.2e-07	-0.45654	0.055011	-0.108326	0.781804	0.37389	0.320038	-0.512604	0.49483	-0.194138	0.667786	-0.142531	0.553724	-0.347521	0.462651	0.82473	0.0768912
	b0838	gstB	glutathione S-transferase GstB	945469	-0.477452	0.0406107	-0.317163	0.374765	0.22831	0.40588	-0.589822	0.00253466	-0.140824	0.711963	0.454557	0.181257	-0.598262	0.295358	0.0256373	0.974281	-0.31136	0.154008	-0.127563	0.817673	0.147606	0.736698
	b2301	yfcF	glutathione S-transferase YfcF	946749	-0.107676	0.750604	0.217017	0.533943	0.822824	0.0033812	-0.213099	0.353201	-0.18555	0.59693	0.222293	0.583014	-0.289992	0.569454	0.0711807	0.909706	-0.278647	0.147759	0.117668	0.821595	0.552994	0.205552
	b3500	gor	glutathione reductase (NADPH)	948014	0.083979	0.798874	0.286637	0.227714	0.990622	5.16e-05	-0.0565968	0.853788	0.245694	0.30608	0.655635	0.0599985	-0.304	0.479749	0.206843	0.572634	-0.0304738	0.906459	0.346347	0.0906276	0.630854	0.150821
	b1136	icd	isocitrate dehydrogenase	945702	-0.204724	0.543227	0.215162	0.680507	0.634729	0.0239782	-0.185507	0.544422	0.180604	0.536641	0.710328	0.0754557	-0.548545	0.311277	0.30458	0.542857	0.204265	0.453295	0.0349399	0.945409	0.690202	0.142186
	b2029	gnd	6-phosphogluconate dehydrogenase, decarboxylating	946554	-0.0241461	0.946347	0.00702069	0.988578	1.49375	1.8e-06	-0.0384549	0.911878	-0.260611	0.320512	0.296167	0.539192	-0.261854	0.668173	-0.336119	0.435666	0.0956367	0.702528	-0.247155	0.489458	0.740034	0.165065
	b1852	zwf	NADP(+)-dependent glucose-6-phosphate dehydrogenase	946370	-0.0733647	0.858839	-0.0902966	0.749332	1.17227	1.29e-05	-0.14378	0.60329	-0.234469	0.268466	0.803107	0.035835	-0.492944	0.308676	-0.128461	0.723327	-0.296063	0.159364	-0.0883812	0.748232	0.884804	0.0678245
	b1710	btuE	thioredoxin/glutathione peroxidase BtuE	945915	0.254306	0.545371	0.168798	0.647387	1.13275	8.52e-05	0.292036	0.368484	-0.351791	0.342922	0.651631	0.0800424	0.00324969	0.997411	-0.417372	0.325103	0.113204	0.765801	-0.380812	0.441505	0.580491	0.165065
	b0693	speF	inducible ornithine decarboxylase	945297	0.393188	0.578251	-0.0657156	0.902028	-1.4509	2.52e-05	0.201921	0.725681	0.24665	0.638648	-0.616538	0.240228	1.60751	0.038993	0.268724	0.630148	0.662551	0.0977056	-0.195691	0.715058	-0.703894	0.224423
	b2965	speC	constitutive ornithine decarboxylase	947457	0.0167312	0.972034	-0.639881	0.111759	-1.36984	2.88e-06	-0.410245	0.213635	-0.243154	0.610723	-0.104697	0.814106	0.402918	0.588728	-0.309317	0.477327	-0.925981	0.00256379	-0.0804572	0.921786	-0.712211	0.118252
	b0121	speE	spermidine synthase	947726	-0.234262	0.397123	0.527666	0.219001	0.792986	0.00440253	-0.0127271	0.972078	0.898494	0.00063706	0.847997	0.0216775	-0.368226	0.490354	0.646536	0.234937	-0.655623	0.00055667	0.803812	0.00012803	0.323066	0.494238
	b2988	gss	fused glutathionylspermidine amidase/glutathionylspermidine synthetase	947474	-1.05154	1.78e-05	-0.145144	0.621579	1.02449	7.62e-06	-0.820141	4.54e-05	-0.0729276	0.837142	0.420482	0.230582	-0.870757	0.239147	0.0213839	0.972993	-0.720542	0.00035759	-0.0380315	0.929472	0.649937	0.131688

## Sheet: GO_motility
	Gene ontology terms related to motility. Each table displays differential expression data of the significantly annotated genes that map to a specific GO term identified in enrichment analysis. GO terms and descriptions appear above each table. Column headers include gene IDs (locus tag, product name, gene name, and EntrezID) in gray and sample type (PFOA, PFDoA, DoA, and OA) in pink, blue, green,…
	GO:0071973	bacterial-type flagellum-dependent cell motility
	Locus_tag	symbol	name	GeneID	pfoa6_l2fc	pfoa6_padj	pfoa24_l2fc	pfoa24_padj	pfoa48_l2fc	pfoa48_padj	pfdoa6_l2fc	pfdoa6_padj	pfdoa24_l2fc	pfdoa24_padj	pfdoa48_l2fc	pfdoa48_padj	doa6_l2fc	doa6_padj	doa24_l2fc	doa24_padj	oa6_l2fc	oa6_padj	oa24_l2fc	oa24_padj	oa48_l2fc	oa48_padj
	b1941	fliI	flagellar export ATPase FliI	946457	0.622954	0.279494	-0.0241126	0.970141	-2.49575	3.03184e-19	0.407339	0.43515	0.676091	0.156909	-0.810135	0.117306	2.64245	0.00977383	0.000693648	0.998476	0.373636	0.491034	-0.124874	0.805194	-1.25156	0.0720037
	b0518	fdrA	putative oxamate carbamoyltransferase FdrA	946298	1.23962	0.107834	0.555537	0.276159	-2.62453	1.1535e-17	1.35903	2.80842e-05	1.51561	0.000805481	-0.692328	0.155674	3.66932	0.000226419	0.408737	0.424539	1.0484	0.0411741	0.113578	0.882316	-1.16939	0.063445
	b1938	fliF	flagellar basal-body MS-ring and collar protein	946448	0.47413	0.532792	0.189687	0.688352	-2.59375	2.57885e-16	0.435969	0.398283	1.11594	0.0535498	-0.876523	0.0612978	2.1389	0.0336385	0.246615	0.675666	0.250599	0.688543	-0.305758	0.506976	-0.71847	0.250724
	b1081	flgJ	putative peptidoglycan hydrolase FlgJ	947456	0.621612	0.398948	-0.0303232	0.965922	-2.52932	3.53264e-15	0.740801	0.225462	0.305355	0.609247	-0.786784	0.0988434	2.75536	0.0102139	-0.205075	0.748093	0.847682	0.142736	-0.00309962	0.997132	-1.03389	0.111164
	b1079	flgH	flagellar L-ring protein	946996	-0.0716495	0.929906	0.0555285	0.941178	-2.22249	4.52976e-12	-0.0532406	0.946817	0.543472	0.268301	-1.04351	0.0306744	1.32545	0.106907	0.146354	0.860862	-0.428601	0.412248	-0.67548	0.0914018	-0.884814	0.16645
	b1077	flgF	flagellar basal-body rod protein FlgF	945639	0.234565	0.79411	-0.0529874	0.932524	-2.04573	8.12486e-12	0.690153	0.193168	0.498792	0.467964	-0.578495	0.255513	2.59077	0.0133945	-0.167125	0.78204	0.278182	0.719618	-0.173619	0.779465	-0.845295	0.208688
	b2121	yehP	VWA domain-containing protein YehP	946652	0.303956	0.624533	-0.22463	0.658723	-2.21543	4.89046e-11	0.275659	0.594966	0.664843	0.255299	-0.626817	0.172689	1.58904	0.104433	0.300929	0.66719	0.297781	0.606585	9.51357e-05	0.999714	-0.972146	0.07713
	b1946	fliN	flagellar motor switch protein FliN	946423	0.237166	0.818864	-0.00108482	0.999006	-2.39656	5.39909e-11	-0.279696	0.806811	0.489027	0.670109	-1.13158	0.0320744	1.46995	0.214821	-0.354999	NA	-0.194963	0.823568	-0.363883	0.593561	-1.20227	0.046079
	b1080	flgI	flagellar P-ring protein	947534	0.516112	0.459211	-0.396242	0.334791	-1.91377	2.8361e-10	0.611092	0.266093	0.261092	0.694336	-1.22096	0.00282514	1.80622	0.038694	-0.351667	0.538943	0.347678	0.528117	-0.235517	0.636565	-0.943702	0.127391
	b1939	fliG	flagellar motor switch protein FliG	946451	0.422777	0.398468	-0.431319	0.331711	-1.92376	3.65584e-10	0.22933	0.632772	0.398223	0.297716	-0.701237	0.108087	1.61897	0.0590809	0.00274186	0.997892	0.568961	0.127605	0.0314281	0.958428	-0.811346	0.170682
	b1940	fliH	flagellar biosynthesis protein FliH	946456	0.403012	0.565173	-0.00395794	0.995329	-2.22589	5.2492e-10	0.752071	0.0980795	0.660139	0.160389	-0.855291	0.0768315	1.69881	0.122401	0.000361444	0.99909	0.514663	0.337458	-0.170266	0.824778	-0.877987	0.151292
	b3525	pdeH	c-di-GMP phosphodiesterase PdeH	948042	0.0305297	0.976406	0.15197	0.824335	-2.12146	1.33861e-09	0.179461	0.850984	0.430911	0.653948	-0.919852	0.0814885	1.54277	0.104847	0.233713	0.77938	0.0409063	0.963511	-0.587347	0.286086	-0.93732	0.134875
	b1943	fliK	flagellar hook-length control protein	946449	0.00248713	0.998695	-0.0080972	0.990854	-1.74092	1.40909e-08	0.0498742	0.935973	0.589031	0.126318	-0.665072	0.151372	1.53577	0.027515	0.0880614	0.884443	0.385212	0.406155	-0.0240442	0.969444	-0.535684	0.318454
	b1259	yciG	stress-induced bacterial acidophilic repeat motifs-containing protein YciG	947489	-0.0157018	0.972034	0.13811	0.735695	1.80332	3.92345e-08	0.0783103	0.85663	-0.248383	0.473776	0.763273	0.117904	-0.480012	0.310093	-0.275639	0.568463	0.0724427	0.828726	-0.626055	0.0694148	1.188	0.0400961
	b1882	cheY	chemotaxis protein CheY	946393	-0.281713	NA	0.0698862	0.941178	-2.30691	6.36113e-08	0.30746	0.741381	1.16943	0.0337526	-0.911251	0.0730936	1.44351	0.216775	0.409992	NA	-0.201275	0.826864	0.203548	0.848779	-1.07534	0.116054
	b1122	ymfA	putative inner membrane protein YmfA	945684	-0.036991	NA	0.181632	0.845193	-2.81346	1.19569e-07	0.679393	0.565404	0.754446	0.412046	-0.21403	0.712457	2.68486	0.0238122	0.148339	NA	0.932835	0.305099	0.179879	0.867357	-0.654037	0.398507
	b1924	fliD	flagellar filament capping protein	946428	0.379767	0.457331	0.0541092	0.919331	-1.61239	1.19981e-07	-0.118512	0.85663	0.299506	0.484169	-0.665694	0.123048	1.54452	0.0494493	-0.0728628	0.916161	-0.0758312	0.90461	0.0716046	0.89131	-0.89622	0.120594
	b1926	fliT	flagellar biosynthesis protein FliT	946433	-0.897556	0.209947	-0.327987	0.694505	-2.40137	1.24516e-07	-0.652186	0.415841	0.167101	0.848675	-0.700157	0.184477	0.573326	0.584404	-0.703126	NA	-0.754061	0.272796	-0.0200684	0.991425	-0.569186	0.422192
	b1073	flgB	flagellar basal-body rod protein FlgB	945678	0.327132	NA	0.0446968	0.973313	-2.00946	3.95537e-07	1.12763	0.253346	0.639353	0.408782	-1.06794	0.0740797	1.87954	0.172731	0.694439	NA	0.363312	0.840411	-0.620155	0.437045	-1.17539	0.110416
	b1076	flgE	flagellar hook protein FlgE	945636	0.590597	0.224734	-0.151688	0.684347	-1.61391	5.10594e-07	0.312772	0.539036	-0.164732	0.700293	-0.766067	0.0800424	1.40431	0.0705053	-0.00183105	0.998476	0.556691	0.130719	-0.203781	0.708122	-0.948517	0.120594
	b1328	pgrR	DNA-binding transcriptional repressor PgrR	945930	-0.276379	0.575949	-0.234492	0.637138	-1.55524	5.1145e-07	0.0355258	0.948647	-0.140364	0.771542	-0.406382	0.349447	0.458235	0.393264	-0.085644	0.921016	-0.1186	0.795016	-0.313292	0.669069	-0.441674	0.377726
	b0834	dgcI	putative diguanylate cyclase DgcI	945463	0.121104	0.88379	-0.71286	0.161708	-1.81493	5.9639e-07	0.252162	0.622154	-0.400131	0.510318	-0.444597	0.453402	1.42006	0.142976	0.106989	0.915806	-0.437409	0.360053	-0.176909	0.841619	-1.11421	0.121744
	b1889	motB	motility protein B	946402	-0.0479968	0.95521	-0.0553509	0.934479	-1.66851	6.31308e-07	-0.0147999	0.989007	0.41666	0.492807	-0.724665	0.135078	1.12626	0.246915	0.0545669	0.945984	-0.136968	0.85532	-0.0516709	0.95214	-0.871702	0.123986
	b1075	flgD	flagellar biosynthesis, initiation of hook assembly	945813	0.86891	0.250042	0.328746	0.642706	-1.6649	1.44829e-06	0.529857	0.446654	0.191929	0.845903	-0.724575	0.112294	1.7799	0.0553783	-0.154971	0.879511	0.444884	0.506824	-0.317309	0.666335	-0.529263	0.477823
	b1888	cheA	chemotaxis protein CheA	946401	0.197639	0.80804	0.331768	0.3784	-1.58776	1.90095e-06	0.432365	0.316836	0.528871	0.260058	-0.522709	0.30237	1.85002	0.0178545	0.267657	0.636441	-0.259486	0.652076	-0.124334	0.817673	-0.448863	0.396645
	b1944	fliL	flagellar protein FliL	946443	0.285754	0.788795	-0.365121	0.502974	-1.77233	3.10887e-06	-0.0444168	0.966856	0.616875	0.239483	-0.719505	0.18189	1.8663	0.0316984	0.0299082	0.978931	0.584475	0.271459	-0.0871344	0.905122	-0.683043	0.2826
	b1937	fliE	flagellar protein FliE	946446	1.06646	NA	-0.012873	0.991061	-1.78191	5.62701e-06	1.11158	0.110726	0.41359	0.636294	-0.708502	0.246372	2.21989	0.0335549	0.0466207	NA	0.619559	0.464932	-0.0603599	0.961562	-1.16877	0.12992
	b1942	fliJ	flagellar biosynthesis protein FliJ	946454	0.733288	0.303055	-0.191493	0.772192	-1.65804	6.81722e-06	0.723402	0.294051	0.272894	0.71814	-1.02021	0.0800424	1.38005	0.136263	0.208048	0.823502	0.519842	0.456384	-0.215728	0.776398	-0.665889	0.250123
	b1074	flgC	flagellar basal-body rod protein FlgC	946687	-0.107741	NA	0.845758	0.187108	-1.69257	1.19335e-05	0.514872	0.693767	1.51924	0.0127096	-1.03433	0.0411282	1.69498	0.179906	0.324743	NA	-0.0873913	0.94736	-0.00597286	0.997132	-0.76283	0.290693
	b0294	matA	DNA-binding transcriptional dual regulator MatA	944966	0.10493	NA	-0.174439	0.895831	-2.02351	1.83671e-05	0.702608	0.563134	1.06685	0.251253	-0.632443	0.324104	2.25943	0.109641	-0.816632	NA	0.469371	0.709612	-0.168652	0.907214	-1.37163	0.0777043
	b1925	fliS	flagellar biosynthesis protein FliS	946429	-0.274055	0.739679	-0.66625	0.395847	-1.68886	0.000688527	-0.277334	0.72505	-0.000145095	0.999752	-0.124366	0.837235	0.609473	0.557774	-0.563526	NA	0.0640883	0.943015	-0.22365	0.795521	-0.4001	0.644829
	GO:0009288	bacterial-type flagellum
	Locus_tag	symbol	name	GeneID	pfoa6_l2fc	pfoa6_padj	pfoa24_l2fc	pfoa24_padj	pfoa48_l2fc	pfoa48_padj	pfdoa6_l2fc	pfdoa6_padj	pfdoa24_l2fc	pfdoa24_padj	pfdoa48_l2fc	pfdoa48_padj	doa6_l2fc	doa6_padj	doa24_l2fc	doa24_padj	oa6_l2fc	oa6_padj	oa24_l2fc	oa24_padj	oa48_l2fc	oa48_padj
	b1938	fliF	flagellar basal-body MS-ring and collar protein	946448	0.47413	0.532792	0.189687	0.688352	-2.59375	2.57885e-16	0.435969	0.398283	1.11594	0.0535498	-0.876523	0.0612978	2.1389	0.0336385	0.246615	0.675666	0.250599	0.688543	-0.305758	0.506976	-0.71847	0.250724
	b1079	flgH	flagellar L-ring protein	946996	-0.0716495	0.929906	0.0555285	0.941178	-2.22249	4.52976e-12	-0.0532406	0.946817	0.543472	0.268301	-1.04351	0.0306744	1.32545	0.106907	0.146354	0.860862	-0.428601	0.412248	-0.67548	0.0914018	-0.884814	0.16645
	b1077	flgF	flagellar basal-body rod protein FlgF	945639	0.234565	0.79411	-0.0529874	0.932524	-2.04573	8.12486e-12	0.690153	0.193168	0.498792	0.467964	-0.578495	0.255513	2.59077	0.0133945	-0.167125	0.78204	0.278182	0.719618	-0.173619	0.779465	-0.845295	0.208688
	b1946	fliN	flagellar motor switch protein FliN	946423	0.237166	0.818864	-0.00108482	0.999006	-2.39656	5.39909e-11	-0.279696	0.806811	0.489027	0.670109	-1.13158	0.0320744	1.46995	0.214821	-0.354999	NA	-0.194963	0.823568	-0.363883	0.593561	-1.20227	0.046079
	b1080	flgI	flagellar P-ring protein	947534	0.516112	0.459211	-0.396242	0.334791	-1.91377	2.8361e-10	0.611092	0.266093	0.261092	0.694336	-1.22096	0.00282514	1.80622	0.038694	-0.351667	0.538943	0.347678	0.528117	-0.235517	0.636565	-0.943702	0.127391
	b1939	fliG	flagellar motor switch protein FliG	946451	0.422777	0.398468	-0.431319	0.331711	-1.92376	3.65584e-10	0.22933	0.632772	0.398223	0.297716	-0.701237	0.108087	1.61897	0.0590809	0.00274186	0.997892	0.568961	0.127605	0.0314281	0.958428	-0.811346	0.170682
	b1940	fliH	flagellar biosynthesis protein FliH	946456	0.403012	0.565173	-0.00395794	0.995329	-2.22589	5.2492e-10	0.752071	0.0980795	0.660139	0.160389	-0.855291	0.0768315	1.69881	0.122401	0.000361444	0.99909	0.514663	0.337458	-0.170266	0.824778	-0.877987	0.151292
	b1878	flhE	flagellar protein FlhE	946094	1.05805	NA	0.143862	0.905519	-2.55281	3.62665e-09	1.03398	0.320882	0.761751	0.467267	-0.684677	0.207599	2.81504	0.0145186	-0.147655	NA	1.17259	0.186528	-0.316737	0.786797	-0.965023	0.155892
	b1948	fliP	flagellar biosynthesis protein FliP	946462	0.785117	0.421027	-0.190314	0.815223	-1.79909	3.75798e-09	0.534662	0.544741	0.694392	0.34905	-0.984659	0.0404435	2.63436	0.0178545	0.285363	0.763584	0.516995	0.535021	-0.298807	0.736948	-0.8512	0.192214
	b1943	fliK	flagellar hook-length control protein	946449	0.00248713	0.998695	-0.0080972	0.990854	-1.74092	1.40909e-08	0.0498742	0.935973	0.589031	0.126318	-0.665072	0.151372	1.53577	0.027515	0.0880614	0.884443	0.385212	0.406155	-0.0240442	0.969444	-0.535684	0.318454
	b1924	fliD	flagellar filament capping protein	946428	0.379767	0.457331	0.0541092	0.919331	-1.61239	1.19981e-07	-0.118512	0.85663	0.299506	0.484169	-0.665694	0.123048	1.54452	0.0494493	-0.0728628	0.916161	-0.0758312	0.90461	0.0716046	0.89131	-0.89622	0.120594
	b1073	flgB	flagellar basal-body rod protein FlgB	945678	0.327132	NA	0.0446968	0.973313	-2.00946	3.95537e-07	1.12763	0.253346	0.639353	0.408782	-1.06794	0.0740797	1.87954	0.172731	0.694439	NA	0.363312	0.840411	-0.620155	0.437045	-1.17539	0.110416
	b1076	flgE	flagellar hook protein FlgE	945636	0.590597	0.224734	-0.151688	0.684347	-1.61391	5.10594e-07	0.312772	0.539036	-0.164732	0.700293	-0.766067	0.0800424	1.40431	0.0705053	-0.00183105	0.998476	0.556691	0.130719	-0.203781	0.708122	-0.948517	0.120594
	b1947	fliO	flagellar biosynthesis protein FliO	946458	0.187549	0.830429	-0.0372727	0.96627	-1.61102	7.88689e-07	-0.267024	0.720347	0.397738	0.588043	-0.888686	0.0583251	1.2215	0.320442	-0.0123245	0.993654	-0.23782	0.753495	-0.0253246	0.975689	-0.828401	0.157993
	b1944	fliL	flagellar protein FliL	946443	0.285754	0.788795	-0.365121	0.502974	-1.77233	3.10887e-06	-0.0444168	0.966856	0.616875	0.239483	-0.719505	0.18189	1.8663	0.0316984	0.0299082	0.978931	0.584475	0.271459	-0.0871344	0.905122	-0.683043	0.2826
	b1937	fliE	flagellar protein FliE	946446	1.06646	NA	-0.012873	0.991061	-1.78191	5.62701e-06	1.11158	0.110726	0.41359	0.636294	-0.708502	0.246372	2.21989	0.0335549	0.0466207	NA	0.619559	0.464932	-0.0603599	0.961562	-1.16877	0.12992
	b1942	fliJ	flagellar biosynthesis protein FliJ	946454	0.733288	0.303055	-0.191493	0.772192	-1.65804	6.81722e-06	0.723402	0.294051	0.272894	0.71814	-1.02021	0.0800424	1.38005	0.136263	0.208048	0.823502	0.519842	0.456384	-0.215728	0.776398	-0.665889	0.250123
	b1074	flgC	flagellar basal-body rod protein FlgC	946687	-0.107741	NA	0.845758	0.187108	-1.69257	1.19335e-05	0.514872	0.693767	1.51924	0.0127096	-1.03433	0.0411282	1.69498	0.179906	0.324743	NA	-0.0873913	0.94736	-0.00597286	0.997132	-0.76283	0.290693

## Sheet: KEGG_motility
	KEGG pathways of cellular and motility processes. Each table displays differential expression data of the significantly annotated genes that map to a specific KEGG pathway identified in enrichment analysis. KEGG pathway IDs (ec#####) and titles appear above each table. Column headers include gene IDs (locus tag, product name, gene name, and EntrezID) in gray and sample type (PFOA, PFDoA, DoA, and…
	eco02024 Quorum sensing
	Locus_tag	symbol	name	GeneID	pfoa6_l2fc	pfoa6_padj	pfoa24_l2fc	pfoa24_padj	pfoa48_l2fc	pfoa48_padj	pfdoa6_l2fc	pfdoa6_padj	pfdoa24_l2fc	pfdoa24_padj	pfdoa48_l2fc	pfdoa48_padj	doa6_l2fc	doa6_padj	doa24_l2fc	doa24_padj	oa6_l2fc	oa6_padj	oa24_l2fc	oa24_padj	oa48_l2fc	oa48_padj
	b2687	luxS	S-ribosylhomocysteine lyase	947168	-0.132203	0.662926	0.418427	0.0749314	1.01518	0.000592502	0.177295	0.440045	0.0401052	0.901938	0.0995603	0.836145	-0.0714023	0.910498	-0.0254125	0.963424	-0.288888	0.184144	-0.0557905	0.924248	0.885263	0.0757275
	b4172	hfq	RNA-binding protein Hfq	948689	-0.546637	0.0270849	0.171844	0.567225	0.940873	0.00137956	-0.247339	0.293075	0.0161723	0.955328	0.778364	0.0586123	-0.551909	0.374046	0.265949	0.472444	0.214406	0.284239	0.357008	0.114034	0.744516	0.112811
	b1264	trpE	anthranilate synthase subunit TrpE	945846	-0.832681	0.0974495	-5.66282	3.59267e-14	0.0571647	0.870808	-2.73224	0.00679708	-8.65951	9.50801e-197	-0.895312	0.0405838	-3.00605	0.0136537	-2.08351	0.570378	-0.126564	0.615116	-5.61293	6.52321e-44	1.81883	NA
	b0754	aroG	3-deoxy-7-phosphoheptulonate synthase, Phe-sensitive	945605	-0.348855	0.336068	0.521046	0.134013	1.49011	1.77814e-05	-0.172964	0.520156	0.306376	0.368252	1.02905	0.00787914	-0.573782	0.307259	0.278945	0.43348	0.0965974	0.714817	0.130761	0.829697	1.06725	0.0699429
	b1704	aroH	3-deoxy-7-phosphoheptulonate synthase, Trp-sensitive	946229	-0.095096	0.872918	-2.51945	3.67832e-27	-0.274628	0.353818	-0.298271	0.413205	-2.42609	3.19781e-31	-0.048575	0.910984	-0.50694	0.389592	-1.11066	0.42391	-0.0458622	0.921845	-1.90139	6.8368e-09	-0.0662807	0.881698
	b2601	aroF	3-deoxy-7-phosphoheptulonate synthase, Tyr-sensitive	947084	0.999391	0.00560786	1.27836	0.0170075	0.276035	0.337848	0.203558	0.386075	2.33951	NA	0.225778	0.559139	-0.0462858	0.926296	1.43934	0.0233616	0.235405	0.214113	3.85231	0.00323417	0.408943	0.288099
	b3026	qseC	sensor histidine kinase QseC	947174	-0.563048	0.107785	-0.0849345	0.822699	-0.356047	0.259519	-0.140033	0.744272	-0.134175	0.68915	-0.302291	0.445602	0.340066	0.49656	-0.284235	0.469147	-0.381406	0.207605	-0.169216	0.649474	-0.289531	0.544126
	b3025	qseB	DNA-binding transcriptional activator QseB	945369	-0.316081	0.636472	0.031438	0.961157	-1.78502	1.1947e-07	-0.170356	0.791388	0.3948	0.33116	-0.666813	0.17036	1.07653	0.0868957	0.0413265	0.961584	-0.0442433	0.93277	-0.032429	0.958067	-0.737043	0.235359
	b2556	glrK	histidine kinase GlrK	947013	-0.065703	0.874522	-0.282509	0.361516	0.276493	0.28535	-0.146993	0.695488	-0.271592	0.328241	0.021222	0.959705	0.0590055	0.907053	-0.164024	0.723327	-0.357126	0.185515	-0.322004	0.278905	0.0737999	0.865413
	b2554	glrR	DNA-binding transcriptional activator GlrR	947042	0.100483	0.818864	-0.633575	0.00691766	-0.461581	0.10507	0.0880879	0.819606	-0.373858	0.234377	-0.421732	0.282271	0.38637	0.493775	-0.300953	0.472444	-0.399571	0.089966	-0.187748	0.663216	-0.537495	0.284741
	b1892	flhD	DNA-binding transcriptional dual regulator FlhD	945442	0.231132	0.67524	-0.174194	0.558332	1.4199	6.17073e-06	0.099164	0.90181	-0.43832	0.0912313	0.597481	0.173738	0.00262408	0.99802	-0.171486	0.748093	0.746622	0.0318582	0.237872	0.349864	0.618767	0.207615
	b1891	flhC	DNA-binding transcriptional dual regulator FlhC	947280	0.0380526	0.943271	-0.197528	0.502441	1.13618	3.58558e-05	0.173422	0.698701	-0.224059	0.597026	0.211333	0.628946	0.1247	0.847814	-0.105596	0.850066	0.684248	0.0120431	0.115993	0.73953	0.622968	0.155892
	b0694	kdpE	DNA-binding transcriptional activator KdpE	945302	-0.356293	0.537443	0.0886703	0.830855	-0.454002	0.123314	-0.0612101	0.906815	0.000496976	0.999016	-0.509885	0.212709	1.46761	0.0284599	-0.224348	0.577231	-0.527861	0.29814	-0.548837	0.0800147	-0.244434	0.618625
	b1916	sdiA	DNA-binding transcriptional dual regulator SdiA	946421	-0.198101	0.666518	1.04088	0.00295118	0.208881	0.533722	-0.340962	0.337875	0.641185	0.0355358	0.204108	0.657799	-0.0556312	0.920545	0.437767	0.482692	-0.439866	0.150589	0.141406	0.81043	0.210795	0.691929
	b1493	gadB	glutamate decarboxylase B	946058	-0.249945	0.387845	-2.77639	4.70871e-26	0.970921	0.000474821	-0.399328	0.0536507	-2.96402	6.73894e-26	0.878591	0.0306239	-0.412842	0.566915	-1.06663	NA	-0.389914	0.139535	-1.5192	0.0634767	0.946758	0.471978
	b3517	gadA	glutamate decarboxylase A	948027	-0.521213	0.0875678	-2.35905	1.61452e-20	1.18155	1.40663e-05	-0.385654	0.172408	-2.66242	4.14734e-29	1.08869	0.00441957	-0.393132	0.60407	-1.04812	0.591696	-0.562146	0.116066	-1.51683	0.0368946	0.940404	0.49712
	b1492	gadC	L-glutamate:4-aminobutyrate antiporter	946057	-0.372231	0.155391	-2.37768	4.3565e-22	0.725361	0.0124093	-0.42879	0.0666556	-2.67163	5.17028e-24	0.691699	0.0991343	-0.415302	0.579181	-0.900508	0.668867	-0.344038	0.235198	-1.27105	0.108538	1.00035	0.182908
	b1516	lsrB	Autoinducer-2 ABC transporter periplasmic binding protein	945418	0.00612576	0.992605	0.34191	0.498704	1.66341	2.39119e-11	-0.0253095	0.962461	-0.659538	0.181713	0.722179	0.0583443	0.0695551	0.916844	-0.430232	0.457174	-0.564914	0.112665	-0.170676	0.851544	1.5031	0.00110584
	b1514	lsrC	Autoinducer-2 ABC transporter membrane subunit LsrC	946105	0.229374	0.675192	0.739694	0.0616226	1.83134	1.12235e-14	-0.340492	0.550157	-0.61904	0.199816	0.853732	0.01215	0.543849	0.5965	-0.900709	0.0221971	-0.542696	0.186218	-0.177029	0.882526	1.48829	0.00275528
	b1515	lsrD	Autoinducer-2 ABC transporter membrane subunit LsrD	946264	0.259581	0.623002	0.68569	0.145852	1.71189	3.66516e-14	0.260214	0.621784	-0.396248	0.459467	0.641596	0.0679937	0.660526	0.498435	-0.73522	0.11233	-0.340393	0.483139	-0.106409	0.922169	1.42101	0.00171645
	b1513	lsrA	Autoinducer-2 ABC transporter ATP binding subunit	945680	1.14409	3.23489e-05	0.562074	0.107506	1.76748	5.93855e-14	-0.447551	0.225929	-0.874202	0.0458568	1.09701	0.00125482	0.645079	0.505936	-0.647745	0.0879267	-0.756168	0.0130358	0.0161813	0.990954	1.54591	0.00597224
	b1511	lsrK	autoinducer-2 kinase	946069	0.10722	0.798874	0.583431	0.0703211	1.55249	7.87074e-11	-0.231167	0.492462	-0.228122	0.532544	0.982599	0.00295402	0.217788	0.746405	-0.263472	0.521848	-0.331045	0.20288	-0.0461381	0.958428	1.16463	0.0307755
	b1512	lsrR	DNA-binding transcriptional repressor LsrR	946070	0.462467	0.129835	0.591377	0.118832	1.56754	1.52116e-08	-0.529802	0.0126432	-0.134068	0.802026	1.62433	3.86118e-06	-0.679746	0.0434751	-0.00936926	0.990961	-0.457106	0.0789683	0.182027	0.831414	1.17859	0.0789053
	b1517	lsrF	3-hydroxy-2,4-pentadione 5-phosphate thiolase	946071	0.0145236	0.978686	0.0171582	0.980975	1.33666	2.46473e-07	-0.240218	0.566897	-0.776307	0.132286	0.359101	0.33624	0.0581095	0.923787	-0.623764	0.24237	-0.55343	0.0765376	-0.246287	0.730707	1.22041	0.00459557
	b1518	lsrG	(4S)-4-hydroxy-5-phosphonooxypentane-2,3-dione isomerase	946073	-0.105859	0.826692	-0.317944	0.50676	1.30413	7.1415e-06	-0.340176	0.292692	-1.11463	0.00362692	0.433004	0.315341	-0.651705	0.286338	-0.762292	0.184329	-0.196882	0.487344	-0.469457	0.241484	1.13206	0.0262875
	b1440	ydcS	putative ABC transporter periplasmic binding protein/polyhydroxybutyrate synthase	946005	0.864406	0.036331	0.332995	0.44825	-0.648669	0.027363	-0.492546	0.215612	-0.749531	0.0101682	-1.16871	0.00113616	-0.538991	0.357306	-0.639344	0.102845	-1.01364	0.000305951	-0.349052	0.416388	0.0816598	0.887793
	b1443	ydcV	putative ABC transporter membrane subunit YdcV	945903	0.220416	0.765227	0.316133	0.581928	-0.483343	0.0883876	-0.0279354	0.974485	-0.265341	0.675596	-0.86637	0.0116733	1.06333	0.316964	-0.539812	0.234937	-0.616843	0.306089	-0.229796	0.589044	-0.000446906	0.999577
	b1442	ydcU	putative ABC transporter membrane subunit YdcU	945976	0.681166	0.0926879	0.34438	0.385411	-0.442142	0.154236	0.270555	0.589505	-0.341065	0.353901	-1.04297	0.00321945	1.15156	0.21412	-0.438675	0.283628	-0.0257739	0.964562	-0.130713	0.840926	0.0551669	0.93038
	b1441	ydcT	putative ABC transporter ATP-binding protein YdcT	946007	0.545716	0.15559	0.337524	0.533943	-0.424706	0.199414	-0.102608	0.819012	-0.342511	0.32454	-1.05874	0.00438251	0.241464	0.668158	-0.545774	0.299867	-0.540106	0.127838	-0.489191	0.465482	0.144239	0.809217
	b3458	livK	L-leucine/L-phenylalanine ABC transporter periplasmic binding protein	947964	0.0268004	0.962403	0.0454459	0.941178	-0.178175	0.546478	-0.0954047	0.834158	0.181693	0.712764	0.116414	0.770603	0.491253	0.297603	0.0310011	0.972576	0.553148	0.022471	-0.01294	0.984194	0.0146485	0.976792
	b3460	livJ	branched chain amino acid/phenylalanine ABC transporter periplasmic binding protein	947971	1.64267	0.00033566	-0.628333	0.136763	-0.765668	0.00496932	0.3741	0.419533	-0.34492	0.384887	0.0841404	0.840855	2.1295	0.00631766	-0.276344	0.606119	0.336152	0.595021	-0.690195	0.152885	-0.404085	0.346618
	b3457	livH	branched chain amino acid/phenylalanine ABC transporter membrane subunit LivH	947965	0.533804	0.326813	0.127399	0.811416	-1.30102	6.26932e-06	0.00920901	0.989189	0.370069	0.523117	-0.299526	0.464296	1.44534	0.0821514	0.0244639	0.980285	0.700552	0.0194556	-0.0383098	0.938738	-0.63234	0.173861
	b3456	livM	branched chain amino acid/phenylalanine ABC transporter membrane subunit LivM	947966	0.0582959	0.938248	-0.323703	0.417035	-1.63069	1.81205e-07	-0.108546	0.823053	0.39097	0.320512	-0.371838	0.392949	1.68983	0.0762511	-0.377463	0.45615	0.369437	0.165238	-0.310698	0.447108	-0.630279	0.201842
	b3455	livG	branched chain amino acid/phenylalanine ABC transporter ATP binding subunit LivG	947967	-0.101119	0.873084	-0.268964	0.528174	-1.59453	2.17963e-08	-0.00155645	0.996888	0.163725	0.79287	-0.325716	0.432982	1.07105	0.220954	-0.167759	0.799949	0.339692	0.246534	-0.464814	0.325772	-0.493585	0.28694
	b3454	livF	branched chain amino acid/phenylalanine ABC transporter ATP binding subunit LivF	947961	0.999161	0.129784	-0.38571	0.427299	-1.71387	2.85775e-07	0.604732	0.306899	0.402685	0.555959	-0.758914	0.181703	2.51765	0.0147269	-0.300497	0.715388	0.925612	0.0486867	-0.573127	0.18401	-0.771507	0.183779
	b1951	rcsA	DNA-binding transcriptional activator RcsA	946467	0.295135	0.633609	0.0172553	0.983939	-0.890844	0.0179768	-0.185972	0.798573	-0.0241137	0.97517	-0.700427	0.122269	-0.0423288	0.958777	-0.096066	0.916162	-0.207783	0.719618	0.460542	0.352323	-0.258884	0.629191
	b1285	pdeR	cyclic di-GMP phosphodiesterase PdeR	945868	-1.00077	0.00241208	0.00629872	0.989699	0.196492	0.652879	-0.749742	0.00613822	-0.507275	0.0452332	-0.871727	0.0722779	-0.441796	0.501091	-0.63661	0.11881	-1.52225	6.1178e-10	-0.615949	0.204917	-0.412272	0.450697
	b1805	fadD	long-chain-fatty-acid--CoA ligase	946327	1.20503	0.000210825	1.12059	0.000343879	0.0692146	0.839734	0.25715	0.665559	-0.305859	0.395638	-0.337707	0.405938	-0.151498	0.777384	-0.306412	0.478934	0.302896	0.206232	0.392063	0.669889	0.45312	0.292119
	b3357	crp	DNA-binding transcriptional dual regulator CRP	947867	-0.100738	0.762082	0.0690805	0.864306	0.452889	0.162837	-0.134966	0.597363	0.199293	0.564711	0.83195	0.0547162	-0.401686	0.45773	0.343947	0.340662	0.2814	0.117698	0.378487	0.181411	0.461636	0.340007
	b4046	zur	DNA-binding transcriptional repressor Zur	948552	0.264161	0.41786	0.714934	0.00145739	0.153623	0.562154	0.406812	0.10065	0.615514	0.00897955	0.278065	0.461337	-0.144431	0.799084	0.378082	0.248953	0.216592	0.399655	0.526319	0.0952687	0.400953	0.354221
	b1277	ribA	GTP cyclohydrolase 2	945763	-0.203357	0.506575	0.21202	0.392982	0.630649	0.0142562	0.219824	0.364345	-0.0919171	0.729267	0.389407	0.32851	-0.154154	0.803344	-0.0524631	0.915806	0.390074	0.0201364	-0.047764	0.930036	0.466539	0.252328
	b0414	ribD	fused diaminohydroxyphosphoribosylaminopyrimidine deaminase/5-amino-6-(5-phosphoribosylamino)uracil reductase	945620	-0.227508	0.386077	0.370034	0.140507	0.870352	0.00057756	-0.175153	0.423324	0.464256	0.0376953	0.895195	0.00934915	-0.49715	0.249779	0.459096	0.152558	-0.0265346	0.921668	0.645713	0.000445834	0.404143	0.376777
	b1447	ydcZ	putative inner membrane protein YdcZ	946008	-0.406148	0.164492	-0.264491	0.424474	0.186725	0.569612	-0.1086	0.820953	-0.277866	0.404085	0.209399	0.630395	-0.114552	0.887099	0.0986452	0.854379	0.364901	0.105378	-0.0182258	0.972581	0.0591497	0.914249
	b1329	mppA	murein tripeptide ABC transporter periplasmic binding protein	945951	0.018653	0.965955	0.0600769	0.866977	0.301082	0.253524	-0.597654	0.00612716	-0.466377	0.0702643	-0.0280512	0.942562	-0.162895	0.73546	-0.248324	0.492525	-0.424636	0.075262	-0.2196	0.695036	0.174737	0.667664
	b1243	oppA	oligopeptide ABC transporter periplasmic binding protein	945830	0.725497	0.00770845	0.903616	0.0714838	0.54171	0.158116	-0.322075	0.277011	0.809336	0.0391842	1.10787	0.0187378	-0.738988	0.285659	0.770841	0.19738	0.593376	0.00903276	1.21632	0.00912029	0.217505	0.724596
	b1244	oppB	murein tripeptide ABC transporter/oligopeptide ABC transporter inner membrane subunit OppB	945823	1.08776	0.00138933	1.17903	0.268595	1.04455	0.0122868	0.370899	0.343938	0.950193	0.0421167	1.34705	0.00295402	-0.165862	0.850383	1.10813	0.1196	1.44043	4.71622e-08	1.81091	0.00069152	0.236493	0.700227
	b1245	oppC	murein tripeptide ABC transporter/oligopeptide ABC transporter inner membrane subunit OppC	945810	1.39463	3.12406e-05	0.750328	0.203053	1.29565	0.000206641	0.391619	0.330887	0.466206	0.320764	1.24203	0.000684103	-0.0680786	0.940452	0.575393	0.39443	1.84796	1.41492e-13	1.45067	0.00497541	0.618857	0.226293
	b1246	oppD	murein tripeptide ABC transporter/oligopeptide ABC transporter ATP binding subunit OppD	945802	1.44316	6.99601e-06	0.472177	0.457843	1.21018	0.000289026	0.271648	0.500244	0.141559	0.81354	1.09212	0.00162909	-0.107608	0.904536	0.176505	0.833505	1.92042	2.57697e-15	1.0381	0.0901499	0.642193	0.176736
	b1247	oppF	murein tripeptide ABC transporter/oligopeptide ABC transporter ATP binding subunit OppF	945818	1.59565	5.68848e-07	0.415008	0.466054	0.910894	0.00406466	0.397431	0.25193	-0.0546515	0.929016	0.686846	0.0709162	0.0730014	0.931876	0.033159	0.977392	2.17975	2.15295e-14	0.742531	0.259484	0.323034	0.481329
	b3020	ygiS	putative deoxycholate binding periplasmic protein	947140	-0.355431	0.284904	-0.048373	0.909688	-0.174868	0.569242	-0.176764	0.586978	-0.403537	0.116513	-0.303763	0.450397	0.229905	0.622533	-0.0147715	0.986117	0.0177573	0.959101	0.294951	0.386112	-0.0951172	0.850814
	b1487	ddpA	putative D,D-dipeptide ABC transporter periplasmic binding protein	946052	0.182499	0.71359	0.367626	0.286035	0.242292	0.355858	-0.0776912	0.846992	-0.514194	0.0654783	0.0764828	0.8566	-0.00539393	0.993739	-0.533464	0.260746	0.0280605	0.940295	-0.467637	0.453091	0.42908	0.2925
	b1486	ddpB	putative D,D-dipeptide ABC transporter membrane subunit DdpB	946044	-0.233953	0.637323	-0.0112707	0.985173	-0.454724	0.178239	0.0511921	0.924191	-0.461973	0.184492	-0.119888	0.805463	0.429692	0.579181	-0.109506	0.857375	-0.0337886	0.943015	0.108371	0.825886	0.0641067	0.907099
	b1485	ddpC	putative D,D-dipeptide ABC transporter membrane subunit DdpC	946028	-0.169764	0.768902	0.281087	0.467954	-0.592419	0.0513327	-0.0592146	0.919009	0.147737	0.735234	-0.128494	0.798327	0.714857	0.302113	0.271372	0.575915	0.313452	0.406155	0.463762	0.134057	-0.153456	0.757336
	b1484	ddpD	putative D,D-dipeptide ABC transporter ATP-binding subunit DdpD	946002	0.00614544	0.994667	0.305556	0.448272	-0.697669	0.0104136	0.409482	0.307851	-0.0779303	0.901938	-0.54312	0.16761	0.851524	0.207747	-0.167402	0.775886	0.362994	0.331096	0.187457	0.75013	-0.394775	0.343424
	b1483	ddpF	putative D,D-dipeptide ABC transporter ATP-binding subunit DdpF	946020	-0.245521	0.426917	-0.0956935	0.817489	0.350519	0.183959	0.685595	0.000193756	-0.319397	0.273655	0.0753323	0.858642	0.330745	0.59609	-0.381884	0.410264	0.0207533	0.949384	-0.518929	0.253489	0.158243	0.702726
	b3705	yidC	membrane protein insertase YidC	948214	0.760243	0.0270207	-0.520887	0.0663138	0.99863	0.000650907	0.468653	0.059247	-0.287965	0.372119	1.15424	0.00068533	-0.178373	0.762335	0.0512944	0.930998	0.364149	0.164266	0.530207	0.279949	0.513384	0.221723
	b3981	secE	Sec translocon subunit SecE	948486	-0.172849	0.652266	0.232712	0.411532	1.42586	4.08728e-06	-0.173926	0.631529	0.0861424	0.830076	0.673748	0.122139	-0.419831	0.351623	0.169685	0.740347	-0.108485	0.628953	0.219202	0.493572	0.872468	0.0939585
	b3175	secG	Sec translocon subunit SecG	947720	-0.140685	0.792164	-0.320314	0.355199	0.139272	0.707978	-0.0454695	0.939116	-0.233328	0.697281	0.0752501	0.889001	-0.0128736	0.986502	0.0204652	0.983465	-0.182003	0.670497	0.204302	0.644903	0.100066	0.864776
	b3300	secY	Sec translocon subunit SecY	947799	0.324292	0.248082	0.333547	0.200184	1.58589	1.90021e-07	0.430919	0.0377514	0.373156	0.0791602	0.793475	0.072326	-0.202826	0.659797	0.16595	0.711051	0.397276	0.0347456	0.393798	0.0785631	1.17731	0.0254353
	b0407	yajC	Sec translocon accessory complex subunit YajC	945374	-0.0743375	0.850642	0.326523	0.26361	1.32879	7.99581e-07	0.0315748	0.942155	0.48351	0.156046	0.794202	0.0393188	-0.130743	0.807394	0.520439	0.0912242	0.271111	0.320311	0.699865	6.50184e-05	0.756861	0.126068
	b0098	secA	protein translocation ATPase	944821	0.0268517	0.949672	0.0735883	0.844329	1.28487	4.76885e-07	0.0151326	0.969314	0.126723	0.670109	0.742461	0.0434281	-0.37591	0.40179	0.349796	0.404092	-0.2548	0.259983	0.646844	0.0534689	0.857154	0.0566567
	b3464	ftsY	signal recognition particle receptor	947978	-0.224304	0.468442	0.0940155	0.738801	0.270843	0.274412	-0.00309047	0.99503	0.0456458	0.915915	0.213127	0.524421	0.0380134	0.928054	0.156656	0.730641	0.0475871	0.89016	0.246644	0.395138	0.0328032	0.939699
	b3609	secB	protein export chaperone SecB	948123	0.10261	0.765524	0.0111376	0.978758	0.816342	0.00480035	0.201072	0.375414	-0.137286	0.676123	-0.0586033	0.910093	-0.184424	0.735243	-0.0771763	0.855458	-0.0963789	0.697928	0.23442	0.307357	0.660341	0.16624
	b2610	ffh	signal recognition particle protein component	947102	0.215859	0.532364	0.516094	0.0576749	1.03763	0.000133158	0.092192	0.782238	0.549392	0.0141247	1.12781	0.0016994	-0.194876	0.707549	0.627346	0.0873078	0.44045	0.0176982	0.733751	0.00228147	0.738122	0.131688
	eco02026 Biofilm formation
	Locus_tag	symbol	name	GeneID	pfoa6_l2fc	pfoa6_padj	pfoa24_l2fc	pfoa24_padj	pfoa48_l2fc	pfoa48_padj	pfdoa6_l2fc	pfdoa6_padj	pfdoa24_l2fc	pfdoa24_padj	pfdoa48_l2fc	pfdoa48_padj	doa6_l2fc	doa6_padj	doa24_l2fc	doa24_padj	oa6_l2fc	oa6_padj	oa24_l2fc	oa24_padj	oa48_l2fc	oa48_padj
	b2417	crr	Enzyme IIA(Glc)	946880	0.250372	0.471097	0.785604	0.00479428	1.18887	0.000403427	0.137154	0.594966	0.335767	0.320155	-0.0468157	0.932234	-0.158639	0.807996	0.123714	0.84394	0.00389899	0.98927	0.218028	0.695036	0.747293	0.164329
	b3806	cyaA	adenylate cyclase	947755	-0.424772	0.0871961	-0.108666	0.78429	1.33789	1.83837e-06	0.00662664	0.985537	-0.0634276	0.886748	0.662908	0.111533	-0.410057	0.500001	-0.0499433	0.94164	-0.0877495	0.750305	-0.128621	0.82131	0.864128	0.0945009
	b3357	crp	DNA-binding transcriptional dual regulator CRP	947867	-0.100738	0.762082	0.0690805	0.864306	0.452889	0.162837	-0.134966	0.597363	0.199293	0.564711	0.83195	0.0547162	-0.401686	0.45773	0.343947	0.340662	0.2814	0.117698	0.378487	0.181411	0.461636	0.340007
	b1892	flhD	DNA-binding transcriptional dual regulator FlhD	945442	0.231132	0.67524	-0.174194	0.558332	1.4199	6.17073e-06	0.099164	0.90181	-0.43832	0.0912313	0.597481	0.173738	0.00262408	0.99802	-0.171486	0.748093	0.746622	0.0318582	0.237872	0.349864	0.618767	0.207615
	b1891	flhC	DNA-binding transcriptional dual regulator FlhC	947280	0.0380526	0.943271	-0.197528	0.502441	1.13618	3.58558e-05	0.173422	0.698701	-0.224059	0.597026	0.211333	0.628946	0.1247	0.847814	-0.105596	0.850066	0.684248	0.0120431	0.115993	0.73953	0.622968	0.155892
	b1071	flgM	anti-sigma factor for FliA (sigma(28))	946684	-0.339064	0.41786	-0.108659	0.815223	-0.442212	0.184861	-0.162298	0.689979	0.0370261	0.951493	-0.072309	0.899695	-0.172563	0.770277	0.583075	0.167443	0.202655	0.551961	0.553844	0.157631	-0.218811	0.661594
	b1922	fliA	RNA polymerase sigma factor FliA	948824	0.29389	0.756501	-0.229614	0.632397	-1.64839	1.7245e-05	0.647867	0.297957	0.394052	0.436274	-0.818007	0.0518157	1.70736	0.0476576	-0.0361542	0.977392	0.317412	0.580931	-0.196514	0.735167	-0.774912	0.179689
	b1921	fliZ	DNA-binding transcriptional regulator FliZ	946833	-0.349793	0.576566	0.027246	0.970141	-0.645125	0.0359961	0.0250684	0.977003	-0.423953	0.523448	-0.0461579	0.925433	1.16705	0.0795582	-0.133434	0.870666	-0.218007	0.697928	-0.449491	0.479102	-0.550323	0.219592
	b0145	dksA	RNA polymerase-binding transcription factor DksA	944850	-0.0616967	0.878661	0.133329	0.690734	0.828164	0.00448321	-0.368583	0.200815	-0.0958801	0.851647	-0.0895725	0.863136	-0.575523	0.289253	-0.199978	0.630148	-0.164201	0.597539	-0.193664	0.612267	0.732502	0.139948
	b2741	rpoS	RNA polymerase sigma factor RpoS	947210	-0.346816	0.25748	0.392562	0.175261	1.08383	0.000638696	-0.372191	0.0797953	0.560985	0.0145092	0.942684	0.0346052	-0.641346	0.271961	0.50149	0.220368	0.0439485	0.88803	0.348165	0.144201	0.752223	0.171461
	b2067	dgcE	putative diguanylate cyclase DgcE	946600	-0.184527	0.58704	-0.0369513	0.935861	0.656014	0.00580935	0.00755484	0.982071	-0.372874	0.109616	0.179814	0.592635	0.132488	0.697788	-0.123176	0.797848	0.089514	0.714817	-0.0996062	0.813622	0.462302	0.241758
	b1956	dgcQ	diguanylate cyclase DgcQ	946471	-0.217478	0.508446	0.00852377	0.984397	0.702108	0.00234266	0.161182	0.472025	-0.192451	0.404692	0.0361982	0.9307	-0.0715869	0.899848	-0.155675	0.674991	-0.112282	0.660097	-0.179771	0.684357	0.384063	0.291475
	b3525	pdeH	c-di-GMP phosphodiesterase PdeH	948042	0.0305297	0.976406	0.15197	0.824335	-2.12146	1.33861e-09	0.179461	0.850984	0.430911	0.653948	-0.919852	0.0814885	1.54277	0.104847	0.233713	0.77938	0.0409063	0.963511	-0.587347	0.286086	-0.93732	0.134875
	b1194	ycgR	flagellar brake protein YcgR	947609	-0.0391342	0.965009	0.341786	0.473579	-0.750358	0.018993	-0.0892573	0.926665	0.1411	0.803905	-0.142505	0.794323	1.64641	0.0547505	-0.198473	0.748093	0.27632	0.687116	0.0466003	0.936328	-0.775486	0.128971
	b1341	dgcM	diguanylate cyclase DgcM	945909	0.364235	0.263549	-0.307119	0.287589	0.843364	0.000906727	0.292966	0.2392	-0.53269	0.0352075	0.159515	0.675342	0.0638481	0.909671	-0.432153	0.307766	0.174653	0.568657	-0.282874	0.298312	0.905849	0.0373544
	b1285	pdeR	cyclic di-GMP phosphodiesterase PdeR	945868	-1.00077	0.00241208	0.00629872	0.989699	0.196492	0.652879	-0.749742	0.00613822	-0.507275	0.0452332	-0.871727	0.0722779	-0.441796	0.501091	-0.63661	0.11881	-1.52225	6.1178e-10	-0.615949	0.204917	-0.412272	0.450697
	b2127	mlrA	DNA-binding transcriptional activator MlrA	949029	0.295064	0.339537	-0.188242	0.632397	0.623115	0.0152694	0.448365	0.0640521	-0.587152	0.0411023	-0.0683289	0.874189	-0.013822	0.980804	-0.477895	0.267984	0.317798	0.230699	-0.369469	0.466878	0.240595	0.581931
	b1040	csgD	DNA-binding transcriptional dual regulator CsgD	949119	0.766751	0.0209101	-0.379195	0.272882	0.758537	0.0103473	-0.533191	0.0960813	-0.19593	0.665273	0.174311	0.691949	-0.210097	0.67707	-0.0706066	0.910589	-0.793143	0.00753545	-0.129059	0.795906	0.512489	0.246069
	b1041	csgB	curlin, minor subunit	947391	0.161509	0.818864	0.933418	0.0702236	0.0745607	0.848927	0.294458	0.612855	0.714893	0.295904	-0.525413	0.272856	0.248111	0.764018	0.27617	NA	-0.935516	0.194548	-0.40209	0.631196	0.128355	0.844385
	b1042	csgA	curlin, major subunit	949055	0.136954	0.780595	0.328751	0.380777	0.0610448	0.855533	-0.0853269	0.879779	0.211566	0.636846	-0.310401	0.439634	-0.092618	0.869195	-0.101348	0.88328	-0.296142	0.403508	-0.21611	0.695036	-0.144455	0.775291
	b1043	csgC	curlin chaperone	945623	-0.0114005	0.993584	0.449604	0.506835	-0.00556667	0.990401	0.25231	0.801812	0.292352	0.794718	-0.202414	0.721589	0.0818909	0.937956	0.327763	NA	-0.231839	0.814867	0.539868	0.38582	-0.535744	0.336024
	b0385	dgcC	diguanylate cyclase DgcC	945037	-0.245668	0.590563	-0.499362	0.171149	-0.469088	0.0876919	-0.0447262	0.928963	-0.323408	0.462861	-0.482006	0.202675	0.87915	0.0469428	-0.42712	0.385802	-0.30829	0.283433	-0.776194	0.0466861	0.213337	0.664226
	b1815	pdeD	putative c-di-GMP phosphodiesterase PdeD	946336	0.061205	0.893292	0.347924	0.360837	0.954101	0.000164703	0.013783	0.978355	-0.0135815	0.976342	0.076833	0.854625	0.241612	0.627345	-0.0862449	0.896661	-0.229979	0.483098	-0.000752081	0.998814	0.755875	0.07713
	b3533	bcsA	cellulose synthase catalytic subunit	948053	0.543492	0.361638	-0.235562	0.673977	-1.96146	2.8962e-12	0.293409	0.584288	0.70846	0.217061	-0.892098	0.0558322	2.27716	0.0254661	0.00859191	0.995647	0.249592	0.675966	-0.288785	0.659407	-0.736889	0.251531
	b2687	luxS	S-ribosylhomocysteine lyase	947168	-0.132203	0.662926	0.418427	0.0749314	1.01518	0.000592502	0.177295	0.440045	0.0401052	0.901938	0.0995603	0.836145	-0.0714023	0.910498	-0.0254125	0.963424	-0.288888	0.184144	-0.0557905	0.924248	0.885263	0.0757275
	b1512	lsrR	DNA-binding transcriptional repressor LsrR	946070	0.462467	0.129835	0.591377	0.118832	1.56754	1.52116e-08	-0.529802	0.0126432	-0.134068	0.802026	1.62433	3.86118e-06	-0.679746	0.0434751	-0.00936926	0.990961	-0.457106	0.0789683	0.182027	0.831414	1.17859	0.0789053
	b0983	gfcE	putative exopolysaccharide export lipoprotein GfcE	945586	-0.893741	0.0379474	-0.437533	0.251516	-1.1848	0.000241164	-0.468038	0.179756	0.104585	0.866482	-0.531503	0.198872	0.34176	0.516278	0.199997	0.685438	0.217715	0.594558	-0.132225	0.782738	-0.466899	0.411142
	b2062	wza	outer membrane polysaccharide export protein Wza	946558	0.551408	0.534505	0.288797	0.661809	-1.77252	3.80379e-07	0.518201	0.424345	0.514101	0.389365	-1.26473	0.0118383	2.29038	0.0312124	-0.128029	0.897014	0.584407	0.429427	-0.4537	0.363878	-0.923962	0.155892
	b2000	flu	self recognizing antigen 43 (Ag43) autotransporter	946540	-0.156384	0.685601	-0.753358	0.00223887	-1.76886	1.65693e-11	-0.146232	0.695488	-0.331715	0.269949	-0.650366	0.10876	-0.0692254	0.876699	-0.1317	0.830059	-0.379369	0.175501	-0.00515801	0.997132	-0.791772	0.155892
	b1916	sdiA	DNA-binding transcriptional dual regulator SdiA	946421	-0.198101	0.666518	1.04088	0.00295118	0.208881	0.533722	-0.340962	0.337875	0.641185	0.0355358	0.204108	0.657799	-0.0556312	0.920545	0.437767	0.482692	-0.439866	0.150589	0.141406	0.81043	0.210795	0.691929
	b2786	barA	sensor histidine kinase BarA	947255	0.205972	0.545672	-0.0435498	0.895831	-0.346667	0.240271	0.107723	0.741381	0.000525175	0.999016	0.241564	0.53211	0.147818	0.807394	0.234858	0.675717	-0.228596	0.35997	0.474421	0.144201	-0.234477	0.627853
	b1914	uvrY	DNA-binding transcriptional activator UvrY	946424	0.00880337	0.982732	0.119985	0.69436	0.475498	0.0575786	0.244672	0.270536	-0.0534716	0.866482	0.762667	0.0257205	-0.124857	0.813958	0.169222	0.640849	-0.000154453	0.999596	0.245989	0.399232	0.0809831	0.87964
	b4408	csrB	small regulatory RNA CsrB	2847719	-0.489294	0.128175	0.19662	0.6972	0.597061	0.509353	-0.136592	0.78446	0.0579128	0.924489	-0.337805	0.588189	-0.521489	0.344404	-0.255156	0.444876	0.649768	0.0179486	-0.557025	0.0102193	-0.104093	0.9518
	b4457	csrC	small regulatory RNA CsrC	2847776	-0.465549	0.104766	0.0763363	0.837081	0.605509	0.0812064	-0.60762	0.00614116	-0.190075	0.691337	-0.218344	0.688369	-1.13694	0.0238122	-0.171821	0.693846	-0.399427	0.128752	-0.717976	0.0108922	0.455106	0.475232
	b2696	csrA	carbon storage regulator	947176	-0.078811	0.82109	0.627511	0.0305577	0.525369	0.0664094	0.0763533	0.815839	0.0600328	0.866168	-0.322879	0.447683	-0.293266	0.624635	0.102465	0.819629	0.746279	4.40371e-05	-0.137633	0.868865	0.729693	0.122272
	b3430	glgC	glucose-1-phosphate adenylyltransferase	947942	-0.0852323	0.792164	-0.490899	0.079461	0.711145	0.0130999	-0.288579	0.135082	-0.662376	0.00975083	-0.110028	0.813785	-0.639235	0.172304	-0.323854	0.640702	-0.419673	0.0445081	-0.54678	0.134039	0.656124	0.167065
	b3429	glgA	glycogen synthase	947932	-0.0850779	0.803096	-0.218296	0.486592	0.848458	0.0021757	-0.285455	0.143605	-0.461545	0.0496167	0.0347908	0.94157	-0.657397	0.139277	-0.311973	0.577692	-0.482567	0.0248284	-0.477819	0.0767335	0.740126	0.123272
	b3417	malP	maltodextrin phosphorylase	947922	-0.404517	0.303243	-0.59165	0.00587372	0.512338	0.0481348	-0.766605	0.000373171	-0.894743	6.20391e-06	0.0355655	0.927581	-0.923421	0.0116244	-0.814316	0.00675683	-1.20451	3.35837e-09	0.309287	0.644903	0.455631	0.220636
	b3428	glgP	glycogen phosphorylase	947931	-0.128362	0.726016	-0.272882	0.403829	0.938829	0.00055898	-0.436612	0.0108607	-0.473391	0.0645843	0.124681	0.785242	-0.784785	0.0642255	-0.442577	0.401447	-0.403437	0.0538898	-0.506182	0.0899008	0.813444	0.0954519
	b1024	pgaA	partially deacetylated poly-beta-1,6-N-acetyl-D-glucosamine export outer membrane porin	945596	0.130241	0.78624	-0.0408114	0.936951	-0.485887	0.0971829	-0.240313	0.453361	0.0141212	0.977475	-0.184612	0.655415	0.332837	0.570238	-0.00456063	0.996266	-0.20015	0.503346	-0.0927256	0.86079	-0.516505	0.215721
	b1023	pgaB	poly-beta-1,6-N-acetyl-D-glucosamine N-deacetylase and beta-1,6 glycoside hydrolase	945604	0.497392	0.261526	-0.304345	0.53314	-1.74985	6.04585e-07	-0.0569839	0.940529	-0.637478	0.330198	-0.731242	0.135041	1.15093	0.168836	-0.324776	0.653569	0.241206	0.582998	-0.62246	0.163563	-0.729427	0.175037
	b1022	pgaC	poly-N-acetyl-D-glucosamine synthase subunit PgaC	945606	0.632414	0.284904	-0.104307	0.870327	-1.18044	3.00447e-05	0.338605	0.602188	0.23836	0.740237	-0.797863	0.0744478	1.16896	0.269905	0.0734272	0.9393	0.346531	0.53942	-0.0591161	0.940508	-0.930471	0.0751846
	b1021	pgaD	poly-N-acetyl-D-glucosamine synthase subunit PgaD	947503	0.0899078	0.919756	-0.189327	0.778987	-1.04047	0.00539923	0.178274	0.817993	-0.0596939	0.963905	-0.574171	0.25218	0.569734	0.469412	0.0505595	0.963505	-0.366023	0.53874	-0.0345957	0.97051	-1.09243	0.0757275
	b3961	oxyR	DNA-binding transcriptional dual regulator OxyR	948462	-0.0724586	0.834674	0.125789	0.680038	0.195174	0.548936	-0.0659889	0.825018	0.0966186	0.720022	0.857425	0.0190324	-0.23702	0.581727	0.307034	0.305082	0.0765074	0.752575	0.336788	0.155845	0.269603	0.558264
	b4458	oxyS	small regulatory RNA OxyS	2847701	0.486589	NA	-0.43392	0.811818	-2.56201	0.000515439	-0.542342	NA	0.707815	0.707846	-1.50922	NA	1.09761	0.49656	0.354499	NA	0.0249438	0.987901	0.00665212	0.99806	-0.967276	0.252623
	b3210	arcB	sensor histidine kinase ArcB	947887	-0.467594	0.0409521	0.618373	0.00459787	0.558076	0.0229368	-0.270255	0.228544	0.486187	0.0654783	0.595117	0.097689	-0.440822	0.39161	0.488859	0.192628	-0.418257	0.0104844	0.576193	0.019606	0.510747	0.238151
	b4401	arcA	DNA-binding transcriptional dual regulator ArcA	948874	0.385842	0.239159	-0.0919509	0.75421	0.773426	0.023802	0.0796325	0.824687	-0.349361	0.187262	-0.311644	0.514534	-0.161775	0.814011	-0.364562	0.296237	0.412623	0.0692329	-0.400542	0.127438	0.33387	0.516987
	b4450	arcZ	small regulatory RNA ArcZ	2847690	-0.979596	0.00127911	0.115094	0.781746	0.771077	0.0279086	-0.309593	0.337596	0.0294662	0.956575	0.668693	0.135814	-0.542208	0.448585	0.0936208	0.880928	-0.302871	0.294081	0.140268	0.727308	0.50806	0.358534
	b1954	dsrA	small regulatory RNA DsrA	946470	-0.575601	0.0440031	0.630879	0.125446	0.62496	0.0873148	0.040706	0.919009	-0.151793	0.71417	-0.449953	0.332	-0.0796343	0.928622	-0.131749	0.842091	0.261619	0.438154	-0.145378	0.892819	0.307545	0.547684
	b2218	rcsC	histidine kinase RcsC	948993	0.36646	0.215805	-0.305531	0.203053	0.146121	0.598514	0.0960592	0.800445	-0.158678	0.523059	0.630649	0.076736	0.0278684	0.950128	0.162723	0.751301	0.438145	0.0478835	0.350102	0.325772	-0.0175493	0.972649
	b2216	rcsD	RcsD phosphotransferase	946717	0.268013	0.366698	0.0271927	0.941178	0.696715	0.0153021	0.117999	0.63742	-0.0106639	0.975921	1.1884	0.000669927	-0.283916	0.456169	0.323858	0.412655	0.116973	0.7111	0.370718	0.0865551	0.546391	0.258945
	b2217	rcsB	DNA-binding transcriptional activator RcsB	947441	0.0077681	0.983274	0.361622	0.148762	0.982004	0.000140037	0.123159	0.604428	0.232994	0.380567	0.450821	0.255177	-0.310216	0.501091	0.371261	0.284618	0.114394	0.623077	0.423709	0.0553534	0.57337	0.197473
	b1951	rcsA	DNA-binding transcriptional activator RcsA	946467	0.295135	0.633609	0.0172553	0.983939	-0.890844	0.0179768	-0.185972	0.798573	-0.0241137	0.97517	-0.700427	0.122269	-0.0423288	0.958777	-0.096066	0.916162	-0.207783	0.719618	0.460542	0.352323	-0.258884	0.629191
	b4431	rprA	small regulatory RNA RprA	2847671	-0.75676	NA	-0.701721	NA	-1.40792	0.0194388	0.0684812	NA	0.592732	0.681458	-0.611864	NA	1.33171	0.382812	-0.23517	NA	-0.482975	0.767856	-0.607043	NA	-0.729827	0.42585
	b2808	gcvA	DNA-binding transcriptional dual regulator GcvA	947278	-0.524764	0.045026	0.307095	0.297176	0.642591	0.010549	0.0196758	0.96367	0.222586	0.508882	0.228642	0.536358	-0.212586	0.655129	0.322507	0.391978	-0.0110122	0.974756	0.246812	0.29253	0.424583	0.268856
	b0254	perR	putative transcriptional regulator PerR	945417	-0.146307	0.761141	-0.0732358	0.857152	-0.399409	0.191377	-0.0708531	0.891744	-0.104175	0.782069	-0.149297	0.717102	0.295841	0.592372	-0.0968458	0.846587	-0.109834	0.765801	-0.200841	0.699009	-0.138582	0.76838
	b2479	gcvR	putative transcriptional regulator GcvR	946950	-0.398827	0.163798	-0.258441	0.409722	0.214548	0.412502	-0.148225	0.619095	-0.227079	0.520372	0.142794	0.707607	-0.24105	0.711418	-0.0142202	0.986117	-0.219659	0.333497	-0.158444	0.658709	0.383414	0.329758
	b4443	gcvB	small regulatory RNA GcvB	2847720	0.511851	0.140416	-0.0244327	0.972493	0.0448694	0.895273	-0.35682	0.321356	-0.0364605	0.951357	-0.232658	0.569551	-0.726904	0.154536	-0.214617	0.749704	0.679691	0.0285185	0.678852	0.167336	0.137713	0.794837
	b3404	envZ	sensor histidine kinase EnvZ	947272	-0.279604	0.34681	0.120817	0.743899	-0.0775501	0.788653	0.0775117	0.817663	0.0296651	0.933603	-0.217323	0.55765	0.616425	0.117524	-0.188271	0.675666	-0.220071	0.382771	0.0257997	0.952937	0.0319254	0.951027
	b3405	ompR	DNA-binding transcriptional dual regulator OmpR	947913	-0.418882	0.12641	0.155875	0.641163	0.610207	0.0380622	-0.095179	0.797216	-0.0991262	0.805945	-0.104046	0.816075	0.0620794	0.9337	-0.173531	0.719028	-0.196058	0.438096	-0.145846	0.765752	0.498339	0.263503
	b4444	omrA	small regulatory RNA OmrA	2847746	0.501966	0.507277	1.17309	0.0331846	0.600689	0.164039	0.117712	0.909942	1.12111	0.0276464	0.913994	0.0799619	-0.0693142	0.944332	1.31259	0.0865674	-0.279639	0.714817	0.947096	0.151713	-0.0669536	0.923627
	b4445	omrB	small regulatory RNA OmrB	2847747	0.451288	0.505314	0.95077	0.0702236	0.58097	0.183246	-0.0567005	0.950298	0.99494	0.0342559	1.00273	0.0485449	-0.0844976	0.9288	1.23454	0.0660168	-0.124902	0.865562	0.736076	0.250755	0.195522	0.773116
	b4426	mcaS	small regulatory RNA McaS	2847751	0.319733	NA	0.2415	0.865642	-0.0443753	0.941503	-0.398387	NA	0.343865	0.834021	-0.133788	NA	0.794018	0.58166	0.499357	NA	0.342018	0.80358	0.408615	0.774549	0.0676121	0.941389
	b4597	rydC	small regulatory RNA RydC	5061508	0.669781	0.148478	-0.0636025	0.918524	0.111747	0.837031	-0.0106277	0.989189	-0.0609714	0.929056	0.657181	0.292253	-0.36948	0.600644	0.426632	0.412655	0.0566672	0.938951	0.28959	0.560987	-0.192133	0.809217
	eco02030 bacterial chemotaxis
	Locus_tag	symbol	name	GeneID	pfoa6_l2fc	pfoa6_padj	pfoa24_l2fc	pfoa24_padj	pfoa48_l2fc	pfoa48_padj	pfdoa6_l2fc	pfdoa6_padj	pfdoa24_l2fc	pfdoa24_padj	pfdoa48_l2fc	pfdoa48_padj	doa6_l2fc	doa6_padj	doa24_l2fc	doa24_padj	oa6_l2fc	oa6_padj	oa24_l2fc	oa24_padj	oa48_l2fc	oa48_padj
	b4355	tsr	methyl-accepting chemotaxis protein Tsr	948884	0.248136	0.683724	-0.308668	0.387635	-1.34239	1.69072e-06	0.374759	0.281963	0.253715	0.536641	-0.438637	0.33652	2.16906	0.00608745	-0.0752212	0.887191	0.093574	0.85532	-0.308731	0.304239	-0.678314	0.208879
	b1886	tar	methyl-accepting chemotaxis protein Tar	946399	0.808141	0.188235	-0.214229	0.721865	-2.12478	3.74122e-12	0.91485	0.0141394	0.359189	0.537134	-0.682139	0.16249	2.87816	0.0031803	-0.269007	0.693846	0.752947	0.120531	-0.4707	0.423318	-0.864175	0.144228
	b1421	trg	methyl-accepting chemotaxis protein Trg	945995	0.66937	0.060222	-0.059303	0.861578	0.290694	0.304508	0.114294	0.820721	-0.163052	0.608026	0.187277	0.621958	0.615893	0.27668	0.103656	0.814214	0.404318	0.218573	-0.0992291	0.821595	-0.116429	0.788636
	b1885	tap	methyl-accepting chemotaxis protein Tap	946397	0.190613	0.826195	0.147261	0.773047	-2.09597	2.2246e-11	0.221089	0.742886	0.758364	0.0781464	-0.817864	0.110007	2.14401	0.0194487	-0.0732187	0.922198	-0.0438613	0.952082	-0.152311	0.854148	-0.96121	0.145376
	b3072	aer	aerotaxis receptor	945301	-0.0170439	0.978922	-0.425188	0.113408	-1.534	1.94455e-08	0.0987489	0.825018	-0.208983	0.588043	-0.450238	0.212731	1.21392	0.113764	-0.0661878	0.896661	0.0663215	0.887425	-0.455957	0.0986275	-0.668768	0.216235
	b4034	malE	maltose ABC transporter periplasmic binding protein	948538	2.28193	6.71808e-20	-1.31241	0.032963	-1.25547	7.93168e-05	-0.716314	0.0139288	-1.21828	0.039313	-0.453061	0.391561	-0.125316	0.910866	-1.45973	0.0297917	-0.971524	0.000851015	3.0447	0.0878036	-0.696229	0.128304
	b3751	rbsB	ribose ABC transporter periplasmic binding protein	948261	0.4004	0.259887	0.733653	0.144122	1.4177	6.31372e-05	-0.586337	0.0725221	-0.020955	0.963319	0.795992	0.0744478	-0.620597	0.192881	0.287956	0.640702	-1.02632	7.52558e-05	0.923015	0.0235971	0.972822	0.0765747
	b2150	mglB	D-galactose/methyl-galactoside ABC transporter periplasmic binding protein	949041	1.11171	6.88643e-05	-0.285391	0.395847	1.25795	2.48682e-06	-2.30458	0.00808661	-0.85509	0.00134942	0.532254	0.157505	-2.11919	0.0179491	-1.30917	4.01438e-05	-2.67138	6.11978e-16	-0.704285	0.10002	0.895066	0.0707294
	b3544	dppA	dipeptide ABC transporter periplasmic binding protein	948062	1.23709	3.70038e-08	-0.727642	0.222564	-1.03457	0.0145999	-0.230443	0.431409	-0.783258	0.14842	0.614404	0.238498	-0.691959	0.142976	-0.302682	0.74712	-0.253603	0.374724	0.548592	0.5628	-0.616641	0.278004
	b1888	cheA	chemotaxis protein CheA	946401	0.197639	0.80804	0.331768	0.3784	-1.58776	1.90095e-06	0.432365	0.316836	0.528871	0.260058	-0.522709	0.30237	1.85002	0.0178545	0.267657	0.636441	-0.259486	0.652076	-0.124334	0.817673	-0.448863	0.396645
	b1887	cheW	chemotaxis protein CheW	946400	-0.424753	0.634435	-0.155906	0.800479	0.400826	0.225606	0.351949	0.602188	-0.134614	0.862146	-0.106581	0.841456	0.953947	0.469631	-0.569818	0.352108	-0.501297	0.56471	-0.644236	0.189133	0.434139	0.33033
	b1882	cheY	chemotaxis protein CheY	946393	-0.281713	NA	0.0698862	0.941178	-2.30691	6.36113e-08	0.30746	0.741381	1.16943	0.0337526	-0.911251	0.0730936	1.44351	0.216775	0.409992	NA	-0.201275	0.826864	0.203548	0.848779	-1.07534	0.116054
	b1881	cheZ	chemotaxis protein CheZ	946392	0.145128	0.839848	-0.381956	0.430798	-0.966837	0.00160298	0.183762	0.729824	-0.0640383	0.913623	-0.859037	0.0334282	1.0287	0.186543	-0.0391521	0.963077	-0.760507	0.141404	-0.294057	0.454227	-0.516885	0.250143
	b1883	cheB	protein-glutamate methylesterase/protein glutamine deamidase	946394	0.398631	0.562324	0.0200173	0.978774	-1.59901	3.60682e-06	0.789273	0.0608682	0.947049	0.0145092	-0.662878	0.216738	1.90282	0.0357077	0.188623	0.793944	-0.0063766	0.991655	-0.127972	0.829153	-0.689363	0.328633
	b1884	cheR	chemotaxis protein methyltransferase	946396	0.109072	0.903995	-0.321928	0.533943	-1.96169	1.08419e-07	-0.0496464	0.966856	-0.152859	0.816392	-0.71687	0.154291	1.73747	0.0807289	-0.370252	0.608593	-0.448573	0.435092	-0.898728	0.0106545	-0.70646	0.261197
	b1939	fliG	flagellar motor switch protein FliG	946451	0.422777	0.398468	-0.431319	0.331711	-1.92376	3.65584e-10	0.22933	0.632772	0.398223	0.297716	-0.701237	0.108087	1.61897	0.0590809	0.00274186	0.997892	0.568961	0.127605	0.0314281	0.958428	-0.811346	0.170682
	b1945	fliM	flagellar motor switch protein FliM	946442	0.122637	0.850642	-0.25182	0.450342	-1.03878	0.00109935	0.216838	0.681126	0.280424	0.455093	-0.843819	0.0738581	1.10199	0.163156	0.0803141	0.893805	-0.113512	0.829621	0.00666398	0.990954	-0.870457	0.115807
	b1946	fliN	flagellar motor switch protein FliN	946423	0.237166	0.818864	-0.00108482	0.999006	-2.39656	5.39909e-11	-0.279696	0.806811	0.489027	0.670109	-1.13158	0.0320744	1.46995	0.214821	-0.354999	NA	-0.194963	0.823568	-0.363883	0.593561	-1.20227	0.046079
	b1890	motA	motility protein A	947564	0.351852	0.737587	-0.189627	0.788493	-1.49758	1.10049e-05	0.241904	0.807691	0.297041	0.653043	-0.469771	0.368157	1.78504	0.0262824	-0.17887	0.830059	-0.0173995	0.986055	-0.291178	0.814675	-0.922839	0.0724976
	b1889	motB	motility protein B	946402	-0.0479968	0.95521	-0.0553509	0.934479	-1.66851	6.31308e-07	-0.0147999	0.989007	0.41666	0.492807	-0.724665	0.135078	1.12626	0.246915	0.0545669	0.945984	-0.136968	0.85532	-0.0516709	0.95214	-0.871702	0.123986
	eco02024 flagellar assembly
	Locus_tag	symbol	name	GeneID	pfoa6_l2fc	pfoa6_padj	pfoa24_l2fc	pfoa24_padj	pfoa48_l2fc	pfoa48_padj	pfdoa6_l2fc	pfdoa6_padj	pfdoa24_l2fc	pfdoa24_padj	pfdoa48_l2fc	pfdoa48_padj	doa6_l2fc	doa6_padj	doa24_l2fc	doa24_padj	oa6_l2fc	oa6_padj	oa24_l2fc	oa24_padj	oa48_l2fc	oa48_padj
	b1937	fliE	flagellar protein FliE	946446	1.06646	NA	-0.012873	0.991061	-1.78191	5.62701e-06	1.11158	0.110726	0.41359	0.636294	-0.708502	0.246372	2.21989	0.0335549	0.0466207	NA	0.619559	0.464932	-0.0603599	0.961562	-1.16877	0.12992
	b1938	fliF	flagellar basal-body MS-ring and collar protein	946448	0.47413	0.532792	0.189687	0.688352	-2.59375	2.57885e-16	0.435969	0.398283	1.11594	0.0535498	-0.876523	0.0612978	2.1389	0.0336385	0.246615	0.675666	0.250599	0.688543	-0.305758	0.506976	-0.71847	0.250724
	b1939	fliG	flagellar motor switch protein FliG	946451	0.422777	0.398468	-0.431319	0.331711	-1.92376	3.65584e-10	0.22933	0.632772	0.398223	0.297716	-0.701237	0.108087	1.61897	0.0590809	0.00274186	0.997892	0.568961	0.127605	0.0314281	0.958428	-0.811346	0.170682
	b1940	fliH	flagellar biosynthesis protein FliH	946456	0.403012	0.565173	-0.00395794	0.995329	-2.22589	5.2492e-10	0.752071	0.0980795	0.660139	0.160389	-0.855291	0.0768315	1.69881	0.122401	0.000361444	0.99909	0.514663	0.337458	-0.170266	0.824778	-0.877987	0.151292
	b1941	fliI	flagellar export ATPase FliI	946457	0.622954	0.279494	-0.0241126	0.970141	-2.49575	3.03184e-19	0.407339	0.43515	0.676091	0.156909	-0.810135	0.117306	2.64245	0.00977383	0.000693648	0.998476	0.373636	0.491034	-0.124874	0.805194	-1.25156	0.0720037
	b1942	fliJ	flagellar biosynthesis protein FliJ	946454	0.733288	0.303055	-0.191493	0.772192	-1.65804	6.81722e-06	0.723402	0.294051	0.272894	0.71814	-1.02021	0.0800424	1.38005	0.136263	0.208048	0.823502	0.519842	0.456384	-0.215728	0.776398	-0.665889	0.250123
	b1943	fliK	flagellar hook-length control protein	946449	0.00248713	0.998695	-0.0080972	0.990854	-1.74092	1.40909e-08	0.0498742	0.935973	0.589031	0.126318	-0.665072	0.151372	1.53577	0.027515	0.0880614	0.884443	0.385212	0.406155	-0.0240442	0.969444	-0.535684	0.318454
	b1944	fliL	flagellar protein FliL	946443	0.285754	0.788795	-0.365121	0.502974	-1.77233	3.10887e-06	-0.0444168	0.966856	0.616875	0.239483	-0.719505	0.18189	1.8663	0.0316984	0.0299082	0.978931	0.584475	0.271459	-0.0871344	0.905122	-0.683043	0.2826
	b1945	fliM	flagellar motor switch protein FliM	946442	0.122637	0.850642	-0.25182	0.450342	-1.03878	0.00109935	0.216838	0.681126	0.280424	0.455093	-0.843819	0.0738581	1.10199	0.163156	0.0803141	0.893805	-0.113512	0.829621	0.00666398	0.990954	-0.870457	0.115807
	b1946	fliN	flagellar motor switch protein FliN	946423	0.237166	0.818864	-0.00108482	0.999006	-2.39656	5.39909e-11	-0.279696	0.806811	0.489027	0.670109	-1.13158	0.0320744	1.46995	0.214821	-0.354999	NA	-0.194963	0.823568	-0.363883	0.593561	-1.20227	0.046079
	b1947	fliO	flagellar biosynthesis protein FliO	946458	0.187549	0.830429	-0.0372727	0.96627	-1.61102	7.88689e-07	-0.267024	0.720347	0.397738	0.588043	-0.888686	0.0583251	1.2215	0.320442	-0.0123245	0.993654	-0.23782	0.753495	-0.0253246	0.975689	-0.828401	0.157993
	b1948	fliP	flagellar biosynthesis protein FliP	946462	0.785117	0.421027	-0.190314	0.815223	-1.79909	3.75798e-09	0.534662	0.544741	0.694392	0.34905	-0.984659	0.0404435	2.63436	0.0178545	0.285363	0.763584	0.516995	0.535021	-0.298807	0.736948	-0.8512	0.192214
	b1949	fliQ	flagellar biosynthesis protein FliQ	946463	-0.19398	NA	0.181211	0.892009	-1.43109	0.0074075	-0.678688	0.574673	0.454184	0.733601	-0.43388	NA	0.473186	0.719006	0.505304	NA	-0.55428	0.584121	0.835445	0.380896	-0.817114	0.294642
	b1950	fliR	flagellar biosynthesis protein FliR	946464	0.910458	0.0610323	0.460198	0.47604	-1.19143	0.00372059	-0.818911	0.15049	0.628644	0.327471	0.105981	0.857734	-0.0102514	0.994829	0.664927	0.270105	-0.967222	0.048688	0.169508	0.872927	-0.573548	0.334497
	b1878	flhE	flagellar protein FlhE	946094	1.05805	NA	0.143862	0.905519	-2.55281	3.62665e-09	1.03398	0.320882	0.761751	0.467267	-0.684677	0.207599	2.81504	0.0145186	-0.147655	NA	1.17259	0.186528	-0.316737	0.786797	-0.965023	0.155892
	b1879	flhA	flagellar biosynthesis protein FlhA	946390	0.224896	0.652541	-0.0684456	0.884038	-1.24633	1.16042e-05	0.448258	0.156487	0.1431	0.743829	-0.572634	0.167908	1.57345	0.0147269	-0.023825	0.975281	0.398633	0.153132	-0.122934	0.816238	-0.560519	0.286475
	b1880	flhB	flagellar biosynthesis protein FlhB	946391	-0.48308	0.322276	-0.0146284	0.984384	-2.38661	8.28792e-15	-0.405932	0.339359	0.327248	0.507371	-0.694644	0.133915	1.54167	0.0899239	-0.206329	0.712803	-0.0469069	0.937917	-0.454077	0.165774	-1.07518	0.126068
	b1072	flgA	flagellar basal body P-ring formation protein FlgA	946300	0.172621	0.815699	-0.0351942	0.949132	-1.09999	0.00129222	0.0369508	0.966889	0.176609	0.722291	-0.432498	0.370498	1.38266	0.0800889	0.0569904	0.939412	0.00433977	0.994207	-0.171408	0.807666	-0.830424	0.136381
	b1073	flgB	flagellar basal-body rod protein FlgB	945678	0.327132	NA	0.0446968	0.973313	-2.00946	3.95537e-07	1.12763	0.253346	0.639353	0.408782	-1.06794	0.0740797	1.87954	0.172731	0.694439	NA	0.363312	0.840411	-0.620155	0.437045	-1.17539	0.110416
	b1074	flgC	flagellar basal-body rod protein FlgC	946687	-0.107741	NA	0.845758	0.187108	-1.69257	1.19335e-05	0.514872	0.693767	1.51924	0.0127096	-1.03433	0.0411282	1.69498	0.179906	0.324743	NA	-0.0873913	0.94736	-0.00597286	0.997132	-0.76283	0.290693
	b1075	flgD	flagellar biosynthesis, initiation of hook assembly	945813	0.86891	0.250042	0.328746	0.642706	-1.6649	1.44829e-06	0.529857	0.446654	0.191929	0.845903	-0.724575	0.112294	1.7799	0.0553783	-0.154971	0.879511	0.444884	0.506824	-0.317309	0.666335	-0.529263	0.477823
	b1076	flgE	flagellar hook protein FlgE	945636	0.590597	0.224734	-0.151688	0.684347	-1.61391	5.10594e-07	0.312772	0.539036	-0.164732	0.700293	-0.766067	0.0800424	1.40431	0.0705053	-0.00183105	0.998476	0.556691	0.130719	-0.203781	0.708122	-0.948517	0.120594
	b1077	flgF	flagellar basal-body rod protein FlgF	945639	0.234565	0.79411	-0.0529874	0.932524	-2.04573	8.12486e-12	0.690153	0.193168	0.498792	0.467964	-0.578495	0.255513	2.59077	0.0133945	-0.167125	0.78204	0.278182	0.719618	-0.173619	0.779465	-0.845295	0.208688
	b1078	flgG	flagellar basal-body rod protein FlgG	945647	-0.0799975	0.897832	-0.385611	0.486592	-1.17535	0.00060994	-0.0820221	0.907807	0.0357929	0.945402	-1.01315	0.0420071	1.08604	0.0463274	-0.08979	0.888979	0.119605	0.797868	-0.430704	0.319008	-0.622621	0.26367
	b1079	flgH	flagellar L-ring protein	946996	-0.0716495	0.929906	0.0555285	0.941178	-2.22249	4.52976e-12	-0.0532406	0.946817	0.543472	0.268301	-1.04351	0.0306744	1.32545	0.106907	0.146354	0.860862	-0.428601	0.412248	-0.67548	0.0914018	-0.884814	0.16645
	b1080	flgI	flagellar P-ring protein	947534	0.516112	0.459211	-0.396242	0.334791	-1.91377	2.8361e-10	0.611092	0.266093	0.261092	0.694336	-1.22096	0.00282514	1.80622	0.038694	-0.351667	0.538943	0.347678	0.528117	-0.235517	0.636565	-0.943702	0.127391
	b1081	flgJ	putative peptidoglycan hydrolase FlgJ	947456	0.621612	0.398948	-0.0303232	0.965922	-2.52932	3.53264e-15	0.740801	0.225462	0.305355	0.609247	-0.786784	0.0988434	2.75536	0.0102139	-0.205075	0.748093	0.847682	0.142736	-0.00309962	0.997132	-1.03389	0.111164
	b1082	flgK	flagellar hook-filament junction protein 1	945648	-0.251832	0.570549	-0.251094	0.485023	0.366521	0.161154	0.228812	0.57141	-0.299398	0.36293	-0.254424	0.468966	0.366194	0.489129	-0.165095	0.723843	-0.340945	0.283222	-0.0474255	0.914832	0.0491295	0.922344
	b1083	flgL	flagellar hook-filament junction protein 2	945646	-0.383155	0.219877	0.337683	0.242533	0.687001	0.0133664	-0.0388711	0.928248	0.232474	0.455385	-0.109063	0.803654	-0.0797369	0.889864	0.077929	0.88341	-0.314563	0.213143	-0.0258039	0.957241	0.369479	0.389044
	b1923	fliC	flagellar filament structural protein	949101	0.00430583	0.992605	0.330374	0.150506	0.631671	0.0169767	-0.00980085	0.979373	0.0583139	0.840154	0.186375	0.65899	-0.175303	0.712279	0.0691034	0.879511	0.281456	0.117435	-0.109115	0.82131	0.51447	0.226435
	b1924	fliD	flagellar filament capping protein	946428	0.379767	0.457331	0.0541092	0.919331	-1.61239	1.19981e-07	-0.118512	0.85663	0.299506	0.484169	-0.665694	0.123048	1.54452	0.0494493	-0.0728628	0.916161	-0.0758312	0.90461	0.0716046	0.89131	-0.89622	0.120594
	b1925	fliS	flagellar biosynthesis protein FliS	946429	-0.274055	0.739679	-0.66625	0.395847	-1.68886	0.000688527	-0.277334	0.72505	-0.000145095	0.999752	-0.124366	0.837235	0.609473	0.557774	-0.563526	NA	0.0640883	0.943015	-0.22365	0.795521	-0.4001	0.644829
	b1926	fliT	flagellar biosynthesis protein FliT	946433	-0.897556	0.209947	-0.327987	0.694505	-2.40137	1.24516e-07	-0.652186	0.415841	0.167101	0.848675	-0.700157	0.184477	0.573326	0.584404	-0.703126	NA	-0.754061	0.272796	-0.0200684	0.991425	-0.569186	0.422192
	b1890	motA	motility protein A	947564	0.351852	0.737587	-0.189627	0.788493	-1.49758	1.10049e-05	0.241904	0.807691	0.297041	0.653043	-0.469771	0.368157	1.78504	0.0262824	-0.17887	0.830059	-0.0173995	0.986055	-0.291178	0.814675	-0.922839	0.0724976
	b1889	motB	motility protein B	946402	-0.0479968	0.95521	-0.0553509	0.934479	-1.66851	6.31308e-07	-0.0147999	0.989007	0.41666	0.492807	-0.724665	0.135078	1.12626	0.246915	0.0545669	0.945984	-0.136968	0.85532	-0.0516709	0.95214	-0.871702	0.123986
	b1071	flgM	anti-sigma factor for FliA (sigma(28))	946684	-0.339064	0.41786	-0.108659	0.815223	-0.442212	0.184861	-0.162298	0.689979	0.0370261	0.951493	-0.072309	0.899695	-0.172563	0.770277	0.583075	0.167443	0.202655	0.551961	0.553844	0.157631	-0.218811	0.661594
	b1070	flgN	flagellar biosynthesis protein FlgN	945634	-0.273125	0.576589	-0.190199	0.559253	-0.206297	0.566889	-0.272865	0.549973	-0.00297935	0.994596	0.163663	0.726053	-0.278674	0.669865	0.505393	0.100104	0.22402	0.578594	0.479512	0.0450621	-0.103297	0.860866
	b1920	tcyJ	cystine ABC transporter periplasmic binding protein	948833	-0.259967	0.578612	0.356663	0.542276	1.08153	0.000449593	0.193523	0.64486	-0.428563	0.430755	-0.0615704	0.912838	-0.0742858	0.91774	-0.33577	0.663774	-0.386834	0.283272	-0.452516	0.591219	0.622416	0.241471
	b1921	fliZ	DNA-binding transcriptional regulator FliZ	946833	-0.349793	0.576566	0.027246	0.970141	-0.645125	0.0359961	0.0250684	0.977003	-0.423953	0.523448	-0.0461579	0.925433	1.16705	0.0795582	-0.133434	0.870666	-0.218007	0.697928	-0.449491	0.479102	-0.550323	0.219592
	b3067	rpoD	RNA polymerase sigma factor RpoD	947567	-0.16623	0.587113	0.243681	0.504835	0.964548	0.00243082	-0.12882	0.585595	-0.0789102	0.841737	-0.111372	0.825202	-0.251125	0.719086	-0.114076	0.83594	0.118467	0.555503	-0.0878016	0.885492	0.383294	0.441557
	b1892	flhD	DNA-binding transcriptional dual regulator FlhD	945442	0.231132	0.67524	-0.174194	0.558332	1.4199	6.17073e-06	0.099164	0.90181	-0.43832	0.0912313	0.597481	0.173738	0.00262408	0.99802	-0.171486	0.748093	0.746622	0.0318582	0.237872	0.349864	0.618767	0.207615
	b1891	flhC	DNA-binding transcriptional dual regulator FlhC	947280	0.0380526	0.943271	-0.197528	0.502441	1.13618	3.58558e-05	0.173422	0.698701	-0.224059	0.597026	0.211333	0.628946	0.1247	0.847814	-0.105596	0.850066	0.684248	0.0120431	0.115993	0.73953	0.622968	0.155892
	b3202	rpoN	RNA polymerase sigma factor RpoN	947714	0.0276647	0.938248	0.404015	0.152131	1.10453	0.00011006	0.0789049	0.779596	0.431003	0.0627192	0.904895	0.0210406	-0.415384	0.374046	0.490491	0.143799	0.115421	0.617446	0.546899	0.026628	0.841868	0.087331
	b1922	fliA	RNA polymerase sigma factor FliA	948824	0.29389	0.756501	-0.229614	0.632397	-1.64839	1.7245e-05	0.647867	0.297957	0.394052	0.436274	-0.818007	0.0518157	1.70736	0.0476576	-0.0361542	0.977392	0.317412	0.580931	-0.196514	0.735167	-0.774912	0.179689
	eco02010 ABC Transporters
	Locus_tag	symbol	name	GeneID	pfoa6_l2fc	pfoa6_padj	pfoa24_l2fc	pfoa24_padj	pfoa48_l2fc	pfoa48_padj	pfdoa6_l2fc	pfdoa6_padj	pfdoa24_l2fc	pfdoa24_padj	pfdoa48_l2fc	pfdoa48_padj	doa6_l2fc	doa6_padj	doa24_l2fc	doa24_padj	oa6_l2fc	oa6_padj	oa24_l2fc	oa24_padj	oa48_l2fc	oa48_padj
	b2425	cysP	thiosulfate/sulfate ABC transporter periplasmic binding protein CysP	946883	1.34394	0.253386	1.07213	0.0491848	0.3323	0.712041	3.47443	1.80045e-44	-0.8188	0.0796072	-0.269602	0.56124	1.80793	0.0929957	0.545226	0.560223	3.87193	0.00387605	-0.426181	0.543081	-0.0928952	0.869658
	b3917	sbp	sulfate/thiosulfate ABC transporter periplasmic binding protein Sbp	948411	0.20147	0.796689	0.340117	0.409179	-1.14209	0.000183587	0.0437277	0.966856	0.439615	0.370916	-0.0187791	0.972812	1.19987	0.258182	0.666496	0.152558	-0.0956834	0.909607	0.544865	0.209079	-0.292655	0.571856
	b2424	cysU	sulfate/thiosulfate ABC transporter inner membrane subunit CysU	946882	0.936746	0.215633	0.835526	0.045437	-1.66033	0.000121132	2.80102	3.54525e-20	0.0307525	0.966818	-0.668282	0.197535	2.23933	0.0630731	0.708315	0.327945	2.5084	0.00720115	-0.233977	0.716626	-1.10405	0.0862811
	b2423	cysW	sulfate/thiosulfate ABC transporter inner membrane subunit CysW	2847743	1.04	0.560056	1.10954	0.0359347	-0.529277	0.262659	3.36748	1.2732e-09	-0.759192	0.163461	-0.371236	0.443615	2.19543	0.0650532	1.24973	0.493288	1.40633	0.13512	0.189559	0.83658	-0.75279	0.161782
	b2422	cysA	sulfate/thiosulfate ABC transporter ATP binding subunit	946889	1.66458	0.384241	0.945645	0.0633955	-0.607189	0.127493	3.6851	2.78824e-07	-0.914032	0.384298	-0.244507	0.588189	2.23368	0.0549742	1.19463	0.531072	1.14759	0.361343	0.143584	0.873711	-0.763109	0.161405
	b0365	tauA	taurine ABC transporter periplasmic binding protein	945030	-0.32581	0.676947	0.521933	0.388772	-2.72871	1.1535e-17	-0.00706854	0.992426	1.11432	0.0452332	-0.995298	0.0564146	1.53259	0.0750615	0.292236	0.748093	0.228824	0.53874	0.13786	0.881944	-0.986107	0.136381
	b0367	tauC	taurine ABC transporter membrane subunit	945026	0.113348	0.880594	-0.0229315	0.983939	-3.26631	1.181e-22	-0.000423807	0.999185	0.761463	0.269946	-0.924838	0.0857421	1.92382	0.0319525	-0.209945	0.77938	0.032475	0.952156	-0.500583	0.381464	-0.903698	0.146048
	b0366	tauB	taurine ABC transporter ATP binding subunit	945027	-0.707098	0.174302	-0.0151223	0.985173	-2.71567	3.49562e-15	-0.274395	0.600125	0.850369	0.147551	-0.751208	0.158516	0.750084	0.331169	0.485649	0.636441	-0.472093	0.148307	-0.232873	0.774174	-0.854483	0.162688
	b0936	ssuA	aliphatic sulfonate ABC transporter periplasmic binding protein	945560	0.249909	0.730163	-0.330436	0.449672	-1.25487	5.15959e-05	-0.0202232	0.982071	0.0868379	0.908224	-0.781273	0.0758688	1.26385	0.23547	-0.0288167	0.98272	-0.338291	0.582631	-0.410767	0.312982	-0.478917	0.363209
	b0934	ssuC	aliphatic sulfonate ABC transporter membrane subunit	947216	1.12565	0.155391	0.217779	0.698556	-2.0102	1.16319e-11	0.885985	0.129585	0.766319	0.217749	-0.679023	0.212092	3.029	0.00710235	0.0437576	0.971211	0.713594	0.314169	-0.420657	0.482524	-0.829931	0.13499
	b0933	ssuB	aliphatic sulfonate ABC transporter ATP binding subunit	947220	-0.102233	0.826553	-0.249367	0.480733	-0.841033	0.00431044	-0.0772178	0.855476	0.00860376	0.982079	-0.404591	0.365976	0.623016	0.251658	-0.125022	0.833505	0.0277626	0.945634	-0.0935652	0.830587	-0.366431	0.453084
	b0763	modA	molybdate ABC transporter periplasmic binding protein	945364	0.302387	0.285702	0.108673	0.75174	-0.690782	0.0141866	-0.00740669	0.98296	-0.0800145	0.856069	-0.172512	0.691949	-0.446613	0.299425	0.292075	0.486037	-0.362974	0.086767	0.629015	0.185092	-0.00306606	0.994643
	b0764	modB	molybdate ABC transporter membrane subunit	945361	-0.020103	0.963182	-0.0870514	0.875887	-1.88738	1.80232e-09	0.199968	0.506695	0.421431	0.327471	-0.988085	0.0140744	0.0725104	0.868093	0.13366	0.858317	-0.345934	0.121138	0.230124	0.774174	-1.12377	0.0440491
	b0765	modC	molybdate ABC transporter ATP binding subunit	945362	-0.0860179	0.835544	-0.262781	0.500905	-0.386937	0.203686	-0.144143	0.629374	-0.0792682	0.855082	-0.369136	0.422333	-0.31687	0.369181	-0.136828	0.768805	-0.52796	0.00173269	0.00476846	0.996165	0.06707	0.904204
	b0760	modF	ABC family protein ModF	945368	-0.0680285	0.844232	-0.422176	0.187108	-0.131498	0.645191	-0.0603886	0.860563	-0.517022	0.0460057	0.0424204	0.920263	-0.187974	0.592175	-0.134846	0.789192	-0.0644388	0.798282	-0.582492	0.0462793	-0.2987	0.462591
	b0262	afuC	ABC transporter ATP-binding protein AfuC	947676	0.222918	0.681194	-0.226466	0.598251	-1.76684	6.40649e-09	0.249394	0.581827	0.439789	0.408589	-0.733394	0.0875988	1.29299	0.0678749	0.0817978	0.894363	0.630813	0.0621503	0.197512	0.620227	-1.02831	0.088224
	b0068	thiB	thiamine ABC transporter periplasmic binding protein	946306	-0.233457	0.454599	-0.948458	0.0048775	-0.244069	0.501439	-0.129804	0.633926	-0.650137	0.00447959	-0.116806	0.797342	-0.275804	0.417449	-0.526605	0.184061	-0.568683	0.00244674	-0.371671	0.50507	-0.421527	0.442761
	b0067	thiP	thiamine ABC transporter membrane subunit	944784	0.189788	0.590563	-0.850335	8.40025e-05	-1.88466	3.06033e-11	0.260203	0.386046	-0.579792	0.0421167	-0.62257	0.191417	0.972139	0.172731	-0.482555	0.21424	-0.353779	0.26289	-0.144243	0.860463	-0.973366	0.126068
	b0066	thiQ	thiamine ABC transporter ATP binding subunit	944785	0.25263	0.619618	-0.637799	0.0296527	-0.554806	0.0365206	0.199362	0.671984	-0.124762	0.682104	-0.530195	0.129248	0.987673	0.177975	-0.233614	0.669465	1.20211	5.12181e-07	-0.136634	0.826509	-0.183405	0.684575
	b1123	potD	spermidine preferential ABC transporter periplasmic binding protein	945682	0.3225	0.221193	0.194761	0.551403	0.892388	0.000489438	-0.0349277	0.922329	0.0585518	0.881222	0.400764	0.28222	-0.49456	0.229619	-0.062935	0.909971	-0.294246	0.254243	0.398227	0.130355	0.340976	0.351913
	b1124	potC	spermidine preferential ABC transporter membrane subunit PotC	945691	0.219559	0.609038	0.0208111	0.970178	0.385849	0.250177	0.0063948	0.98903	0.0917107	0.823785	0.533047	0.183483	-0.125081	0.803344	-0.0418321	0.947491	0.0282673	0.943015	0.297096	0.250081	0.00296658	0.995357
	b1125	potB	spermidine preferential ABC transporter membrane subunit PotB	945692	0.455797	0.131543	-0.104674	0.807144	0.135414	0.709791	0.233518	0.41834	0.0922172	0.796527	0.144291	0.744156	0.0544011	0.900844	0.145191	0.789192	0.258388	0.436746	0.474999	0.092472	-0.229274	0.606894
	b1126	potA	spermidine preferential ABC transporter ATP binding subunit	946323	0.340194	0.344838	0.147194	0.720433	0.20585	0.598514	0.106696	0.750772	0.258409	0.504951	0.499402	0.163324	-0.170219	0.734398	0.26092	0.602459	0.240657	0.487344	0.556706	0.0723281	-0.126687	0.782201
	b0854	potF	putrescine ABC transporter periplasmic binding protein	945480	0.201414	0.574682	-0.425436	0.110723	0.849176	0.00593843	-0.216529	0.410488	-0.948702	1.75557e-05	-0.164067	0.738727	-0.0542308	0.907621	-0.751468	0.0329314	0.146196	0.540045	-0.581773	0.00348136	0.543175	0.241873
	b0857	potI	putrescine ABC transporter membrane subunit PotI	945485	-0.882617	0.00563344	-0.0584553	0.880831	-0.00787478	0.978793	-0.684445	0.0152943	-0.420498	0.188638	-0.174324	0.66599	0.0830551	0.908067	-0.462476	0.223165	0.996531	0.22979	-0.224165	0.561556	0.206693	0.633291
	b0856	potH	putrescine ABC transporter membrane subunit PotH	945475	-0.399488	0.398948	-0.0238352	0.958883	0.133272	0.693294	-0.570317	0.0851654	-0.488316	0.124314	-0.342297	0.350285	-0.161317	0.774633	-0.412989	0.314245	0.674676	0.10147	-0.00915253	0.990097	0.162059	0.704128
	b0855	potG	putrescine ABC transporter ATP binding subunit	945476	0.220198	0.596987	-0.334485	0.41228	-0.218735	0.519909	0.1025	0.823651	-0.460581	0.201307	-0.500179	0.133066	0.827849	0.161996	-0.430075	0.371308	0.0711516	0.883632	-0.184064	0.737183	0.102367	0.826629
	b2679	proX	glycine betaine ABC transporter periplasmic binding protein ProX	947165	1.39098	2.09841e-05	-0.475436	0.119532	-0.293777	0.335841	0.749822	0.00992504	-0.354231	0.327471	-0.202191	0.623217	1.17669	0.0705734	-0.271713	0.559346	1.51019	8.17272e-08	0.123022	0.86993	0.0577245	0.906455
	b2678	proW	glycine betaine ABC transporter membrane subunit ProW	947145	0.807418	0.0394675	-0.560037	0.118287	-2.21635	5.2449e-17	0.37287	0.375414	0.189699	0.70841	-0.799727	0.0607614	1.94323	0.026179	0.153883	0.827442	0.846478	0.00663316	0.00165663	0.998814	-1.16931	0.0644241
	b2677	proV	glycine betaine ABC transporter ATP binding subunit ProV	947148	1.10022	0.00344061	-0.897972	0.0531154	-1.92679	4.78123e-07	0.859016	0.0232354	-0.876879	0.0579364	-0.679571	0.203966	0.561618	0.384223	-0.0418559	0.97635	1.28163	2.01507e-05	0.375364	0.697361	-0.968349	0.158378
	b2131	osmF	glycine betaine ABC transporter periplasmic binding protein OsmF	946681	-0.353475	0.35447	0.294233	0.499661	2.15008	8.25844e-12	0.12967	0.720347	-0.455474	0.238275	1.18653	0.0028355	-0.135386	0.802578	-0.735466	0.0711394	-0.250285	0.420859	-0.763338	0.290135	1.39485	0.0122118
	b2130	yehY	glycine betaine ABC transporter membrane subunit YehY	946660	-0.245628	0.564357	0.454276	0.063704	0.420501	0.209075	0.14358	0.641762	-0.140452	0.570707	0.150744	0.711067	0.236298	0.687273	-0.404625	0.158503	-0.991226	4.25696e-06	-0.289695	0.635321	0.0586326	0.896848
	b2128	yehW	glycine betaine ABC transporter membrane subunit YehW	949028	0.605053	0.116435	0.258767	0.392982	-0.935351	0.0025717	0.727402	0.0182769	0.057434	0.892658	-0.328353	0.414498	0.979018	0.169375	0.081624	0.881512	0.460425	0.200392	0.085991	0.861478	-0.506264	0.241873
	b2129	yehX	glycine betaine ABC transporter ATP binding subunit YehX	946659	0.291654	0.557446	0.365067	0.196452	0.287793	0.387265	0.551811	0.105615	-0.271283	0.276859	-0.196899	0.648623	0.491845	0.425239	-0.277508	0.412655	-0.533587	0.13512	-0.227802	0.681155	-0.0153322	0.975477
	b4034	malE	maltose ABC transporter periplasmic binding protein	948538	2.28193	6.71808e-20	-1.31241	0.032963	-1.25547	7.93168e-05	-0.716314	0.0139288	-1.21828	0.039313	-0.453061	0.391561	-0.125316	0.910866	-1.45973	0.0297917	-0.971524	0.000851015	3.0447	0.0878036	-0.696229	0.128304
	b4033	malF	maltose ABC transporter membrane subunit MalF	948532	0.783576	0.0141186	-0.599223	0.195031	-0.809818	0.00498013	-0.17254	0.681829	-0.366542	0.490852	-0.722893	0.0878686	1.17766	0.117229	-0.752284	0.155302	-0.338875	0.337423	1.93676	0.200692	-0.63019	0.149426
	b4032	malG	maltose ABC transporter membrane subunit MalG	948530	0.0684862	0.903995	-0.232508	0.680173	-0.572529	0.0754895	-0.70046	0.121173	-0.00159009	0.998406	-0.640234	0.16212	1.26826	0.0708069	-0.313204	0.667786	-0.697705	0.0900019	1.11674	0.115576	-0.203658	0.7407
	b4035	malK	maltose ABC transporter ATP binding subunit	948537	1.54586	0.000237154	-0.407121	0.540291	-2.84031	1.26668e-11	-1.23889	0.00404626	0.11736	0.899437	-0.82312	0.130027	1.00697	0.373547	-0.68906	0.31509	-0.864081	0.0625574	2.90413	0.116136	-0.874718	0.121744
	b2548	yphF	putative ABC transporter periplasmic binding protein YphF	947020	-0.169419	0.832752	0.145354	0.849856	-0.677752	0.0509347	-0.178482	0.824518	0.564674	0.390842	-0.31271	0.573113	1.07538	0.261924	-0.140658	0.886341	-0.421286	0.571497	-0.0327499	0.969747	-0.266698	0.615023
	b2546	yphD	putative ABC transporter membrane subunit YphD	949063	0.26696	0.688618	0.0488818	0.93906	-1.72654	1.39289e-10	0.0947619	0.886278	0.446037	0.427955	-0.532698	0.268486	1.99317	0.0318612	-0.491945	0.369471	-0.117093	0.838928	-0.437502	0.434853	-0.947729	0.060389
	b2547	yphE	putative ABC transporter ATP-binding protein YphE	948990	0.195754	0.769997	0.436505	0.209128	-1.77788	9.14784e-11	0.160696	0.792262	0.8529	0.00750824	-0.711273	0.158732	1.86053	0.0287461	0.230852	0.639007	-0.302273	0.668484	0.0862426	0.860463	-0.833061	0.121767
	b3192	mlaC	intermembrane phospholipid transport system - periplasmic binding protein	947710	-0.0931648	0.800842	0.728149	0.0158863	0.895792	0.00113443	-0.312438	0.234474	0.539037	0.0638115	0.435879	0.295729	-0.610747	0.232906	0.562636	0.268058	0.0568221	0.872611	0.508955	0.126323	0.753555	0.116054
	b3193	mlaD	intermembrane phospholipid transport system, substrate binding protein MlaD	947712	0.0163886	0.965955	0.988889	0.000161651	1.13895	5.81701e-05	-0.197028	0.452604	0.924487	1.14795e-05	0.649395	0.102607	-0.468414	0.37334	0.933156	0.0439638	0.212924	0.379101	1.06294	4.47878e-06	0.569924	0.218566
	b3194	mlaE	intermembrane phospholipid transport system, integral membrane subunit MlaE	947732	-0.21541	0.499201	0.940371	0.00013928	0.850911	0.000847295	-0.267236	0.297125	0.74348	0.000306975	0.567526	0.102638	-0.15727	0.711418	0.835713	0.040977	0.139519	0.588507	0.881895	5.55496e-05	0.331575	0.404743
	b3191	mlaB	intermembrane phospholipid transport system protein MlaB	947954	-0.401692	0.198369	0.483737	0.164629	0.855832	0.00729217	-0.456468	0.11673	0.275145	0.412504	0.298835	0.558445	-0.637511	0.119386	0.165352	0.809467	-0.150038	0.649825	0.545333	0.118198	0.56891	0.219688
	b3195	mlaF	intermembrane phospholipid transport system, ATP binding subunit MlaF	947729	-0.116911	0.743438	0.782866	0.0014365	0.589366	0.0198833	-0.0110352	0.979529	0.589269	0.0107932	0.529059	0.158122	-0.057283	0.894402	0.71139	0.0250785	0.333686	0.138855	0.53037	0.0524055	0.259484	0.566216
	b3751	rbsB	ribose ABC transporter periplasmic binding protein	948261	0.4004	0.259887	0.733653	0.144122	1.4177	6.31372e-05	-0.586337	0.0725221	-0.020955	0.963319	0.795992	0.0744478	-0.620597	0.192881	0.287956	0.640702	-1.02632	7.52558e-05	0.923015	0.0235971	0.972822	0.0765747
	b3750	rbsC	ribose ABC transporter membrane subunit	948262	0.74133	0.0389401	1.39567	0.00444518	0.978167	0.0205243	-0.337662	0.493782	0.4813	0.0954493	0.77389	0.118133	0.473871	0.634616	0.793206	0.151258	-0.935128	0.00562595	1.5006	0.000490203	0.649128	0.268856
	b3749	rbsA	ribose ABC transporter ATP binding subunit	948264	1.16453	2.44621e-06	1.45358	0.000392111	0.341974	0.395851	-0.298834	0.572874	0.519495	0.0400919	0.605614	0.202018	-0.880882	0.123158	0.778013	0.111376	-0.943987	9.20245e-05	1.45237	0.00491395	0.374186	0.516415
	b3748	rbsD	D-ribose pyranase	948267	1.17983	1.5308e-05	1.17139	0.00188775	0.0238262	0.946335	-0.441471	0.70652	0.338592	0.215608	0.346606	0.422184	-1.84152	1.34026e-05	0.409276	0.385819	-0.396718	0.71961	0.873674	0.222629	0.437556	0.331693
	b1901	araF	arabinose ABC transporter periplasmic binding protein	946409	0.559641	0.28099	0.0284943	0.949004	0.168055	0.834011	0.345166	0.573552	-0.41309	0.188583	-0.699248	0.164294	1.126	0.165858	-0.582316	0.110242	-0.416881	0.518959	-0.509413	0.401495	-0.357347	0.531906
	b4460	araH	arabinose ABC transporter membrane subunit	948923	-0.00432665	0.996184	0.400191	0.155571	0.12128	0.75781	0.385572	0.33528	0.0282228	0.950786	-0.722129	0.0506712	0.482789	0.420514	-0.00825639	0.993654	-0.0564161	0.915332	-0.24503	0.598509	0.00696876	0.990926
	b1900	araG	arabinose ABC transporter ATP binding subunit	946408	0.150916	0.741348	0.0776625	0.853074	0.279107	0.537086	0.150393	0.687616	-0.165078	0.611534	-0.758085	0.0904289	0.811244	0.209078	-0.48838	0.211416	0.0499088	0.903851	-0.322461	0.579473	-0.256599	0.633291
	b4227	ytfQ	galactofuranose ABC transporter periplasmic binding protein	948746	1.16591	2.48411e-06	0.659961	0.0467357	0.683983	0.364723	-0.222302	0.493952	-0.506965	0.105547	-0.386718	0.445602	-0.442284	0.312786	-0.54765	0.159176	-0.493015	0.0746738	-0.300513	0.774427	0.207017	0.732098
	b4230	ytfT	galactofuranose ABC transporter putative membrane subunit YtfT	948743	0.771949	0.0319607	1.18512	0.000126771	0.781568	0.0213888	0.451778	0.325737	0.397979	0.14842	-0.141407	0.752078	1.74019	0.0669711	-0.103153	0.859818	0.18812	0.621455	0.13093	0.887677	0.689749	0.142381
	b4231	yjfF	galactofuranose ABC transporter putative membrane subunit YjtF	948754	0.372781	0.271578	1.27965	0.000114202	0.865456	0.00672315	0.109315	0.824518	0.452525	0.0580672	-0.116205	0.808892	0.280619	0.728844	0.148394	0.784385	-0.0105036	0.981057	0.353955	0.704166	0.763404	0.122655
	b4485	ytfR	galactofuranose ABC transporter putative ATP binding subunit	2847725	0.88725	0.00116172	0.960783	0.00129584	0.78946	0.0337073	0.0540683	0.921684	-0.00994175	0.976835	-0.29096	0.535192	0.413787	0.619753	-0.297442	0.438739	0.0223674	0.952954	-0.121216	0.922105	0.571613	0.251531
	b2150	mglB	D-galactose/methyl-galactoside ABC transporter periplasmic binding protein	949041	1.11171	6.88643e-05	-0.285391	0.395847	1.25795	2.48682e-06	-2.30458	0.00808661	-0.85509	0.00134942	0.532254	0.157505	-2.11919	0.0179491	-1.30917	4.01438e-05	-2.67138	6.11978e-16	-0.704285	0.10002	0.895066	0.0707294
	b2148	mglC	D-galactose/methyl-galactoside ABC transporter membrane subunit	949039	0.595027	0.121964	-0.956782	0.0106698	0.725036	0.00239452	-2.39293	4.24069e-17	-1.35974	0.000591904	0.051938	0.903257	-0.68227	0.493775	-0.845925	0.264337	-2.76213	1.57488e-08	-0.683051	0.177172	0.47945	0.26597
	b2149	mglA	D-galactose/methyl-galactoside ABC transporter ATP binding subunit	949036	0.834885	0.00769901	-0.896365	0.0047947	1.27138	1.29178e-06	-3.38314	2.05934e-36	-1.09238	0.000945451	0.136242	0.74373	-2.84982	0.00217663	-1.14812	0.0221971	-4.27785	1.34119e-48	-0.833503	0.0058575	0.60134	0.182661
	b3566	xylF	xylose ABC transporter periplasmic binding protein	948090	0.713893	NA	0.148203	0.897893	-2.01018	7.79965e-09	0.0934198	0.942155	0.458043	0.585675	-0.528606	0.313034	2.61338	0.0305234	0.0691955	0.952261	-0.170182	0.917429	-0.162996	0.904196	-1.09675	0.0669827
	b3568	xylH	xylose ABC transporter membrane subunit	948083	-0.0374464	0.953293	-0.186532	0.625017	-1.21294	3.04395e-05	0.21434	0.69747	0.401628	0.200982	-0.512219	0.287496	1.72176	0.0345584	-0.360003	0.602459	0.394338	0.420859	-0.281693	0.375604	-0.586134	0.263192
	b3567	xylG	xylose ABC transporter ATP binding subunit	948127	-0.317888	0.646074	-0.221436	0.662708	-1.06136	4.01101e-05	-1.0104	0.0631815	0.0480672	0.939533	-0.499012	0.215206	0.931997	0.29602	-0.27934	0.664486	-0.614926	0.277201	-0.368925	0.401085	-0.807607	0.0678245
	b4088	alsB	D-allose ABC transporter periplasmic binding protein	948604	1.42616	0.000340717	0.456348	0.379977	-0.802381	0.00783223	-0.893237	0.0982846	1.02334	0.0723867	-0.327682	0.438907	0.027915	0.981544	0.44864	0.518712	-1.33006	0.000359059	0.227804	0.754319	-0.381333	0.495638
	b4086	alsC	D-allose ABC transporter membrane subunit	948594	0.0693311	0.912262	-0.00923739	0.991061	-1.79046	7.77936e-08	-0.352475	0.470399	0.351978	0.536475	-0.651371	0.203848	1.0628	0.190685	0.254844	0.724137	-0.00925611	0.987246	-0.0567682	0.947831	-0.69911	0.209249
	b4087	alsA	D-allose ABC transporter ATP binding subunit	948593	0.76187	0.0706998	0.110032	0.846859	-0.828887	0.00729217	-0.974723	0.00904287	0.343448	0.528716	-0.186616	0.693643	0.15635	0.866956	0.116136	0.880698	-1.40119	2.98418e-05	-0.0895912	0.898862	-0.93835	0.0500452
	b3453	ugpB	sn-glycerol 3-phosphate ABC transporter periplasmic binding protein	947962	1.21937	2.06469e-05	-0.204139	0.626307	-0.180064	0.681899	0.355949	0.367982	-0.89494	8.20201e-05	-1.06317	0.0190324	1.00042	0.133519	-1.04447	0.00510457	-0.227829	0.446248	-0.849416	0.0763013	-0.112909	0.855821
	b3452	ugpA	sn-glycerol 3-phosphate ABC transporter membrane subunit UgpA	947957	0.216805	0.722809	0.0335546	0.946119	-0.217211	0.573795	0.428768	0.337875	-0.586124	0.0936355	-0.698234	0.0679659	1.20335	0.177376	-0.601177	0.227865	-0.307575	0.636717	-0.328638	0.559606	-0.0106181	0.989215
	b3451	ugpE	sn-glycerol 3-phosphate ABC transporter membrane subunit UgpE	947959	0.00395168	0.997446	0.106569	0.795634	-0.360861	0.24944	0.0169557	0.982071	-0.634231	0.0629171	-0.847331	0.0157965	1.36215	0.0410638	-0.385632	0.552656	0.0114459	0.988216	-0.326905	0.493922	0.157258	0.761182
	b3450	ugpC	sn-glycerol 3-phosphate ABC transporter ATP binding subunit	947953	-0.258852	0.468442	-0.185905	0.607935	-0.17258	0.506377	-0.123077	0.698944	-0.400721	0.183047	-0.204764	0.573125	0.671988	0.238503	-0.412941	0.343483	-0.420011	0.0458379	-0.340498	0.291997	0.160474	0.732578
	b3728	pstS	phosphate ABC transporter periplasmic binding protein	948237	-0.645846	0.0572414	-0.422392	0.521979	0.3629	0.182175	-0.913675	0.000869972	-0.566596	0.184492	0.330636	0.384509	-0.425677	0.40179	-0.475463	0.401838	-1.24899	1.92644e-06	-0.872077	0.0398593	0.282479	0.547684
	b3727	pstC	phosphate ABC transporter membrane subunit PstC	948238	-0.482368	0.225398	-0.092703	0.883706	-0.0579657	0.843063	-0.229671	0.62252	0.244729	0.459467	-0.349343	0.317144	-0.0391436	0.955107	-0.128641	0.850701	-0.485854	0.149509	-0.308974	0.464217	-0.0920408	0.833846
	b3726	pstA	phosphate ABC transporter membrane subunit PstA	948239	-0.829354	0.00127304	-0.367781	0.491165	-0.527268	0.0540395	-0.448925	0.0735817	-0.124468	0.700429	-0.405518	0.337953	0.132219	0.853127	-0.288554	0.658845	-1.0385	7.33235e-07	-0.779448	0.00551557	-0.377328	0.415891
	b3725	pstB	phosphate ABC transporter ATP binding subunit	948240	-0.546229	0.042377	-0.291592	0.578315	0.69513	0.00762812	-0.324958	0.220121	-0.149883	0.588043	0.359881	0.335949	-0.652563	0.247884	0.0115073	0.992218	-0.730156	0.00165443	-0.551949	0.0219362	0.406384	0.306452
	b4105	phnD	phosphonate/phosphate ABC transporter periplasmic binding protein	948624	0.836767	0.254983	0.592547	0.336589	-2.51595	3.18696e-14	0.587889	0.227838	1.21604	0.0932694	-0.813449	0.078125	2.90897	0.0214687	0.359098	0.636441	0.647922	0.348691	-0.354987	0.682099	-0.813225	0.29718
	b4106	phnC	phosphonate/phosphate ABC transporter ATP binding subunit	948623	0.979069	0.166151	-0.0467045	0.945415	-2.54873	5.57954e-15	0.687379	0.263549	1.16652	0.042929	-0.765093	0.16212	3.2308	0.00788142	0.206551	0.868068	0.924715	0.165338	-0.0421807	0.95659	-1.07441	0.0760625
	b2310	argT	lysine/arginine/ornithine ABC transporter periplasmic binding protein	949030	1.224	0.000347399	0.331049	0.320033	-0.423154	0.170992	-0.495671	0.264981	-0.0892359	0.826778	-0.22658	0.556412	-0.687652	0.297862	-0.125053	0.839278	-0.605466	0.117642	0.126635	0.838394	0.308832	0.48801
	b2307	hisM	lysine/arginine/ornithine ABC transporter/histidine ABC transporter, membrane subunit HisM	946790	-0.463544	0.192072	-0.141714	0.797524	-0.179973	0.59531	-0.000690742	0.998526	-0.301441	0.501189	-0.397858	0.286297	-0.066163	0.921738	-0.00656739	0.996266	-0.190499	0.637824	0.478343	0.375177	0.277375	0.561035
	b2308	hisQ	lysine/arginine/ornithine ABC transporter/histidine ABC transporter, membrane subunit HisQ	947235	-0.233263	0.623382	0.232512	0.587607	-0.12488	0.693791	0.185667	0.673847	0.0113882	0.981159	-0.296305	0.417019	0.171524	0.80099	0.178554	0.819629	0.129888	0.773972	0.513776	0.234667	0.391478	0.374664
	b2306	hisP	lysine/arginine/ornithine ABC transporter/histidine ABC transporter, ATP binding subunit	946789	0.107351	0.882304	-0.208987	0.673977	-0.28091	0.327178	0.254975	0.668819	-0.197963	0.697643	-0.302901	0.436534	0.691291	0.301193	0.111394	0.898399	0.593926	0.232617	0.463085	0.480723	0.097919	0.845307
	b2309	hisJ	histidine ABC transporter periplasmic binding protein	945309	-0.0986754	0.79886	0.0308941	0.951085	-0.222594	0.492016	0.0381513	0.937636	-0.221963	0.496021	-0.326949	0.422333	-0.0719391	0.923213	-0.176918	0.751301	0.169323	0.617651	0.196556	0.636565	0.279809	0.551796
	b0811	glnH	L-glutamine ABC transporter periplasmic binding protein	944872	-1.08979	0.330823	-0.258289	0.356914	0.171802	0.53413	-0.696958	0.573186	-0.114789	0.775963	0.38628	0.284742	-0.952806	0.312925	-0.0817241	0.886341	-0.682592	0.629573	0.421858	0.362067	0.138226	0.772654
	b0810	glnP	L-glutamine ABC transporter membrane subunit	945621	-0.70889	0.171719	-0.136771	0.694539	0.188138	0.563742	-0.981811	0.281638	-0.0878158	0.847153	0.690949	0.0991118	-0.870386	0.312069	0.0436403	0.963505	0.858823	0.490118	0.618166	0.165323	0.322555	0.428233
	b0809	glnQ	L-glutamine ABC transporter ATP binding subunit	945435	-0.135727	0.908124	-0.181714	0.623895	0.0784567	0.791821	-0.615186	0.543623	-0.111533	0.750604	0.338281	0.40716	-0.760887	0.311484	-0.0333401	0.972993	1.93898	0.0444751	0.522583	0.2085	0.10548	0.813927
	b0860	artJ	L-arginine ABC transporter periplasmic binding protein	948981	0.243242	0.575132	-0.86646	0.0234317	-0.43026	0.203715	-0.0518647	0.929991	-0.626187	0.175521	-0.439326	0.298187	0.269527	0.718612	-0.181109	0.823502	0.318582	0.38421	0.767704	0.38252	-0.507773	0.266875
	b0863	artI	putative ABC transporter periplasmic binding protein ArtI	948988	-0.489504	0.0534164	-0.336469	0.29557	1.33989	5.64438e-05	0.283402	0.215295	-0.596532	0.0668917	0.295359	0.561121	0.13751	0.851522	-0.648156	0.0830546	-0.741373	0.00245785	-0.289452	0.48823	0.84556	0.122272
	b0861	artM	L-arginine ABC transporter membrane subunit ArtM	949066	0.339599	0.410149	-0.509513	0.0220556	1.30677	3.45578e-06	0.398034	0.186733	-0.681341	5.83354e-05	0.391415	0.328193	-0.183233	0.713283	-0.444878	0.366043	-0.693792	0.00970262	0.127968	0.839791	0.817672	0.0818489
	b0862	artQ	L-arginine ABC transporter membrane subunit ArtQ	949046	-0.140236	0.795369	-0.560451	0.00317787	0.614915	0.00882583	0.269223	0.188652	-0.854228	1.41195e-06	0.030703	0.938441	-0.0941008	0.814011	-0.667419	0.0639047	-0.987752	5.45277e-08	-0.0573619	0.921264	0.333661	0.36996
	b0864	artP	L-arginine ABC transporter ATP binding subunit	945489	-0.500478	0.0507295	-0.46757	0.158409	0.913485	0.00338129	0.353493	0.169315	-0.642441	0.0496712	0.00212086	0.996916	0.156599	0.850383	-0.554081	0.177229	-0.376058	0.249755	-0.312284	0.438844	0.502203	0.287844
	b0655	gltI	glutamate/aspartate ABC transporter periplasmic binding protein	946938	0.175917	0.656316	0.31183	0.244755	0.272348	0.305272	-0.28611	0.280817	0.286812	0.307989	0.194514	0.633399	-0.4779	0.440872	0.380196	0.264337	1.40275	4.25706e-07	0.635839	0.0167777	0.223956	0.602675
	b0653	gltK	glutamate/aspartate ABC transporter membrane subunit GltK	947354	0.13571	0.754782	-0.0407014	0.934757	-0.164778	0.598514	0.441309	0.100231	0.364817	0.226349	-0.125028	0.752407	0.0148745	0.977269	0.528456	0.234937	2.02984	2.71331e-23	0.705153	0.0906276	0.186647	0.655533
	b0654	gltJ	glutamate/aspartate ABC transporter membrane subunit GltJ	945443	-0.299795	0.426318	-0.383183	0.244755	-0.836311	0.00324662	-0.221227	0.572846	-0.0510238	0.91224	-0.312458	0.432044	0.0918017	0.875149	0.258068	0.688901	1.62028	1.37132e-08	0.323733	0.517262	-0.392205	0.39171
	b0652	gltL	glutamate/aspartate ABC transporter ATP binding subunit	945254	0.229444	0.675192	0.20645	0.637982	-0.872276	0.00209609	0.345944	0.392303	0.533537	0.127957	-0.36437	0.34649	0.412207	0.528804	0.570846	0.169152	1.99107	1.40656e-16	0.689239	0.118926	-0.472586	0.245723
	b3269	yhdX	putative ABC transporter membrane subunit YhdX	947765	0.987163	0.019766	0.59199	0.224517	0.31691	0.212657	-0.0230086	0.979529	-0.0755042	0.906132	-0.344836	0.321473	1.48584	0.049974	-0.0725508	0.916161	0.188268	0.774682	0.126465	0.870017	0.490187	0.227354
	b3270	yhdY	putative ABC transporter membrane subunit YhdY	947764	-0.0109448	0.989389	0.578095	0.11963	-0.252321	0.387276	0.0639326	0.926783	0.126397	0.815405	-0.389971	0.385221	0.932076	0.137962	-0.0837777	0.901499	-0.556551	0.191012	-0.325431	0.371454	0.250107	0.591147
	b3271	yhdZ	putative ABC transporter ATP-binding subunit YhdZ	947763	-0.827476	0.0239308	0.238634	0.533943	0.147287	0.629881	-0.27847	0.468606	-0.0288221	0.950786	-0.305513	0.442051	0.111271	0.849357	-0.278272	0.563178	-0.728147	0.01448	-0.352676	0.253152	0.0872034	0.852505
	b1920	tcyJ	cystine ABC transporter periplasmic binding protein	948833	-0.259967	0.578612	0.356663	0.542276	1.08153	0.000449593	0.193523	0.64486	-0.428563	0.430755	-0.0615704	0.912838	-0.0742858	0.91774	-0.33577	0.663774	-0.386834	0.283272	-0.452516	0.591219	0.622416	0.241471
	b1918	tcyL	cystine ABC transporter membrane subunit	949105	-0.452915	0.115984	0.542147	0.0146856	1.08263	0.000220287	0.023343	0.943455	0.292748	0.214511	0.0808439	0.858753	-0.338711	0.45773	0.266895	0.45316	-0.352064	0.0691091	0.376432	0.403107	0.671199	0.150396
	b1917	tcyN	cystine ABC transporter ATP binding subunit	946422	0.242808	0.557446	0.564353	0.063704	1.15772	4.5451e-06	0.285639	0.313664	0.236254	0.4156	0.180582	0.651456	0.107063	0.774417	0.126383	0.785274	-0.11289	0.688441	0.0217268	0.97051	0.783102	0.0862811
	b3458	livK	L-leucine/L-phenylalanine ABC transporter periplasmic binding protein	947964	0.0268004	0.962403	0.0454459	0.941178	-0.178175	0.546478	-0.0954047	0.834158	0.181693	0.712764	0.116414	0.770603	0.491253	0.297603	0.0310011	0.972576	0.553148	0.022471	-0.01294	0.984194	0.0146485	0.976792
	b3460	livJ	branched chain amino acid/phenylalanine ABC transporter periplasmic binding protein	947971	1.64267	0.00033566	-0.628333	0.136763	-0.765668	0.00496932	0.3741	0.419533	-0.34492	0.384887	0.0841404	0.840855	2.1295	0.00631766	-0.276344	0.606119	0.336152	0.595021	-0.690195	0.152885	-0.404085	0.346618
	b3457	livH	branched chain amino acid/phenylalanine ABC transporter membrane subunit LivH	947965	0.533804	0.326813	0.127399	0.811416	-1.30102	6.26932e-06	0.00920901	0.989189	0.370069	0.523117	-0.299526	0.464296	1.44534	0.0821514	0.0244639	0.980285	0.700552	0.0194556	-0.0383098	0.938738	-0.63234	0.173861
	b3456	livM	branched chain amino acid/phenylalanine ABC transporter membrane subunit LivM	947966	0.0582959	0.938248	-0.323703	0.417035	-1.63069	1.81205e-07	-0.108546	0.823053	0.39097	0.320512	-0.371838	0.392949	1.68983	0.0762511	-0.377463	0.45615	0.369437	0.165238	-0.310698	0.447108	-0.630279	0.201842
	b3455	livG	branched chain amino acid/phenylalanine ABC transporter ATP binding subunit LivG	947967	-0.101119	0.873084	-0.268964	0.528174	-1.59453	2.17963e-08	-0.00155645	0.996888	0.163725	0.79287	-0.325716	0.432982	1.07105	0.220954	-0.167759	0.799949	0.339692	0.246534	-0.464814	0.325772	-0.493585	0.28694
	b3454	livF	branched chain amino acid/phenylalanine ABC transporter ATP binding subunit LivF	947961	0.999161	0.129784	-0.38571	0.427299	-1.71387	2.85775e-07	0.604732	0.306899	0.402685	0.555959	-0.758914	0.181703	2.51765	0.0147269	-0.300497	0.715388	0.925612	0.0486867	-0.573127	0.18401	-0.771507	0.183779
	b0197	metQ	L-methionine/D-methionine ABC transporter membrane anchored binding protein	944893	1.09757	0.227766	-0.0667317	0.905519	0.953233	0.000179615	-0.223606	0.870149	-0.0185802	0.973801	0.786438	0.0369212	-0.571019	0.517416	0.628217	0.340662	0.274239	0.7782	0.448309	0.422734	0.413789	0.319422
	b3661	nlpA	lipoprotein-28	948175	0.192125	0.644834	0.243473	0.484074	0.394097	0.190937	0.804445	0.000670771	0.0907945	0.830882	0.476669	0.181651	0.131614	0.779742	0.162809	0.805859	0.268827	0.409764	-0.216473	0.726198	0.402737	0.360935
	b0198	metI	L-methionine/D-methionine ABC transporter membrane subunit	944894	0.109557	0.943368	-0.561895	0.233295	-0.182006	0.603953	-1.00463	0.475906	-0.671141	0.0983927	0.0955296	0.844227	-0.936911	0.313264	0.542926	0.557903	-0.210317	0.891089	0.0706262	0.947831	0.13361	0.806174
	b0199	metN	L-methionine/D-methionine ABC transporter ATP binding subunit	944896	1.04501	0.538898	-1.07914	0.00322533	-0.914896	0.00219773	-1.19497	0.489636	-0.872624	0.0127096	-0.328299	0.425263	-1.04716	0.360952	0.321723	0.87743	0.46097	0.807119	0.16456	0.88777	-0.526481	0.233729
	b1329	mppA	murein tripeptide ABC transporter periplasmic binding protein	945951	0.018653	0.965955	0.0600769	0.866977	0.301082	0.253524	-0.597654	0.00612716	-0.466377	0.0702643	-0.0280512	0.942562	-0.162895	0.73546	-0.248324	0.492525	-0.424636	0.075262	-0.2196	0.695036	0.174737	0.667664
	b1243	oppA	oligopeptide ABC transporter periplasmic binding protein	945830	0.725497	0.00770845	0.903616	0.0714838	0.54171	0.158116	-0.322075	0.277011	0.809336	0.0391842	1.10787	0.0187378	-0.738988	0.285659	0.770841	0.19738	0.593376	0.00903276	1.21632	0.00912029	0.217505	0.724596
	b1244	oppB	murein tripeptide ABC transporter/oligopeptide ABC transporter inner membrane subunit OppB	945823	1.08776	0.00138933	1.17903	0.268595	1.04455	0.0122868	0.370899	0.343938	0.950193	0.0421167	1.34705	0.00295402	-0.165862	0.850383	1.10813	0.1196	1.44043	4.71622e-08	1.81091	0.00069152	0.236493	0.700227
	b1245	oppC	murein tripeptide ABC transporter/oligopeptide ABC transporter inner membrane subunit OppC	945810	1.39463	3.12406e-05	0.750328	0.203053	1.29565	0.000206641	0.391619	0.330887	0.466206	0.320764	1.24203	0.000684103	-0.0680786	0.940452	0.575393	0.39443	1.84796	1.41492e-13	1.45067	0.00497541	0.618857	0.226293
	b1246	oppD	murein tripeptide ABC transporter/oligopeptide ABC transporter ATP binding subunit OppD	945802	1.44316	6.99601e-06	0.472177	0.457843	1.21018	0.000289026	0.271648	0.500244	0.141559	0.81354	1.09212	0.00162909	-0.107608	0.904536	0.176505	0.833505	1.92042	2.57697e-15	1.0381	0.0901499	0.642193	0.176736
	b1247	oppF	murein tripeptide ABC transporter/oligopeptide ABC transporter ATP binding subunit OppF	945818	1.59565	5.68848e-07	0.415008	0.466054	0.910894	0.00406466	0.397431	0.25193	-0.0546515	0.929016	0.686846	0.0709162	0.0730014	0.931876	0.033159	0.977392	2.17975	2.15295e-14	0.742531	0.259484	0.323034	0.481329
	b3544	dppA	dipeptide ABC transporter periplasmic binding protein	948062	1.23709	3.70038e-08	-0.727642	0.222564	-1.03457	0.0145999	-0.230443	0.431409	-0.783258	0.14842	0.614404	0.238498	-0.691959	0.142976	-0.302682	0.74712	-0.253603	0.374724	0.548592	0.5628	-0.616641	0.278004
	b3543	dppB	dipeptide ABC transporter membrane subunit DppB	948063	1.16797	0.00491151	-1.5447	0.133413	-0.938311	0.0108604	-0.109006	0.866828	-1.26907	0.241043	0.167579	0.690092	1.34688	0.192037	-0.533974	0.77938	0.0878233	0.882682	0.21957	0.88777	-0.519921	0.225267
	b3542	dppC	dipeptide ABC transporter membrane subunit DppC	948064	1.23346	0.0150555	-1.41948	0.0160853	-1.48234	2.4403e-06	-0.00926262	0.989189	-0.776764	0.505466	-0.122263	0.792539	2.28951	0.0201341	-0.434212	0.823502	0.368115	0.357069	0.311322	0.830921	-0.807065	0.07713
	b3541	dppD	dipeptide ABC transporter ATP binding subunit DppD	948065	1.08053	0.0128916	-1.68117	0.112169	-0.814618	0.0141701	-0.166136	0.689979	-1.25039	0.236121	0.15013	0.699103	1.06266	0.186523	-0.637005	0.745704	0.416051	0.241664	0.347865	0.810368	-0.407924	0.292673
	b3540	dppF	dipeptide ABC transporter ATP binding subunit DppF	948056	1.03926	0.0409106	-0.881722	0.127751	-1.30471	2.54123e-06	0.142699	0.853227	-0.54859	0.408477	-0.380165	0.333365	2.02502	0.0395773	-0.344504	0.741047	0.596991	0.213546	0.732186	0.482321	-0.693857	0.179664
	b1294	sapA	putative periplasmic binding protein SapA	945873	-0.477555	0.112578	-0.365383	0.128807	0.712335	0.0264721	-0.130824	0.657263	-0.519457	0.0230129	-0.14739	0.753896	-0.348213	0.485396	-0.290958	0.412655	-0.502022	0.0139382	-0.260621	0.359802	0.499198	0.292119
	b1293	sapB	putrescine ABC exporter membrane subunit SapB	946191	-0.6873	0.0237833	-0.155455	0.596389	0.970461	0.00461245	-0.307012	0.201935	-0.625562	0.00174946	-0.129664	0.802205	-0.523391	0.255484	-0.540393	0.0439638	-0.707359	0.000557467	-0.438049	0.161763	0.685916	0.179111
	b1292	sapC	putrescine ABC exporter membrane protein SapC	945266	-0.274768	0.502233	0.177606	0.541585	0.673511	0.015607	-0.255375	0.417312	-0.245374	0.298374	-0.20728	0.588189	-0.135587	0.784373	-0.237966	0.546615	-0.586371	0.0223381	-0.199831	0.582216	0.459997	0.261877
	b1291	sapD	putrescine ABC exporter ATP binding protein SapD	946203	-0.279915	0.443898	0.00401458	0.991713	0.840398	0.00765359	-0.14176	0.632919	-0.371419	0.112274	-0.10646	0.825676	-0.444123	0.29602	-0.405465	0.347762	-0.245855	0.341825	-0.360699	0.317739	0.479908	0.290639
	b1290	sapF	putrescine ABC exporter ATP binding protein SapF	945335	-0.0612295	0.882402	0.0885109	0.795634	0.980149	0.000317535	0.051109	0.894813	-0.183703	0.461639	-0.0246789	0.958721	-0.339899	0.408584	-0.232597	0.60395	0.113396	0.674232	-0.218406	0.479288	0.633576	0.162737
	b3476	nikA	Ni(2(+)) ABC transporter periplasmic binding protein	947981	-0.139693	0.777393	-0.223805	0.531665	-1.40845	2.78001e-06	-0.233036	0.433458	0.103092	0.866168	-0.367953	0.431236	0.313478	0.548124	-0.101019	0.854949	-0.214192	0.503646	-0.173425	0.636895	-0.420453	0.483883
	b3477	nikB	Ni(2(+)) ABC transporter membrane subunit NikB	947986	0.547327	0.101141	-0.00555449	0.994571	-2.02054	1.17137e-10	-0.0140777	0.978431	0.437322	0.463728	-0.718874	0.151372	1.1732	0.197708	-0.121144	0.856615	-0.188041	0.588883	-0.0165353	0.984194	-0.859798	0.173873
	b3478	nikC	Ni(2(+)) ABC transporter membrane subunit NikC	947990	0.840437	0.0263613	-0.147517	0.763064	-2.77407	1.06099e-18	0.319319	0.375013	0.704201	0.174319	-0.682755	0.224282	2.1014	0.0268801	0.123105	0.847099	0.0446951	0.937361	-0.403313	0.364589	-1.01708	0.172134
	b3479	nikD	Ni(2(+)) ABC transporter ATP binding subunit NikD	947989	0.540886	0.198416	-0.654944	0.063704	-1.73292	1.37957e-05	-0.150385	0.805136	0.615087	0.0925476	-0.48685	0.345992	1.35244	0.117524	-0.123056	0.856615	0.00876562	0.988458	-0.334574	0.502145	-1.03904	0.112539
	b3480	nikE	Ni(2(+)) ABC transporter ATP binding subunit NikE	947987	1.02757	0.000125599	-0.560849	0.0538293	-1.41041	1.20151e-06	0.33318	0.315391	0.0961738	0.827223	-0.420136	0.417364	1.36419	0.116322	-0.0966258	0.856615	0.202634	0.52178	-0.421707	0.396805	-0.800703	0.0992506
	b0830	gsiB	glutathione ABC transporter periplasmic binding protein	945459	0.365722	0.745371	0.259021	0.506835	-0.043062	0.880404	1.41202	4.87012e-15	-0.304775	0.320155	-0.319189	0.349133	0.24658	0.675909	0.530476	0.404187	-0.493736	0.0373743	-0.00341859	0.997132	-0.0890368	0.832895
	b0831	gsiC	glutathione ABC transporter membrane subunit GsiC	945460	0.436573	0.399262	0.16412	0.72225	-1.38452	1.85609e-06	1.01067	0.000218822	-0.019952	0.973801	-0.687545	0.133066	1.00616	0.245585	0.544797	0.283938	-0.119506	0.753495	0.0532909	0.938738	-0.746485	0.137595
	b0832	gsiD	glutathione ABC transporter membrane subunit GsiD	945461	0.436009	0.484644	0.0898339	0.872291	-1.25522	1.72001e-05	1.08069	8.93486e-07	-0.000835999	0.999016	-0.617119	0.212092	0.55679	0.485609	0.675866	0.248404	-0.186852	0.513571	0.23582	0.596622	-0.629288	0.208688
	b0829	gsiA	glutathione ABC transporter ATP binding subunit GsiA	945457	-0.274744	0.628306	0.14644	0.67075	-0.252244	0.380269	1.17539	1.51147e-08	-0.404803	0.183158	-0.457109	0.190939	0.149911	0.82605	0.399183	0.557903	-0.6529	0.0405578	-0.241242	0.504499	-0.132185	0.771603
	b2177	yejA	putative oligopeptide ABC transporter periplasmic binding protein YejA	946675	-0.141497	0.751185	-0.00439913	0.991713	-0.459801	0.0754629	-0.261611	0.28105	-0.0452201	0.899437	-0.375064	0.270176	-0.173874	0.645908	0.263549	0.463787	-0.0427848	0.905531	0.307217	0.310311	-0.331427	0.367464
	b2178	yejB	putative oligopeptide ABC transporter membrane subunit YejB	946679	-0.2609	0.475333	-0.668443	0.0477632	-0.65657	0.0408632	-0.0458979	0.921684	-0.407076	0.280132	-0.479001	0.316922	-0.0367745	0.946849	0.00458055	0.996266	-0.076935	0.82162	-0.0592674	0.935492	-0.392405	0.426964
	b2179	yejE	putative oligopeptide ABC transporter membrane subunit YejE	946683	0.404641	0.158467	-0.594576	0.0446111	-0.917204	0.000782674	0.281681	0.322835	-0.645019	0.105394	-0.27859	0.43613	0.382567	0.385883	-0.0564899	0.939883	0.508185	0.026104	-0.240971	0.624541	-0.592292	0.152551
	b2180	yejF	putative oligopeptide ABC transporter ATP binding subunit YejF	946689	0.133492	0.69489	0.000353143	0.999006	-0.0630086	0.840302	0.0537068	0.882771	-0.0150579	0.968198	0.100676	0.809395	-0.257262	0.572013	0.227997	0.578252	0.435971	0.0299586	0.0652013	0.866388	-0.274482	0.53536
	b4290	fecB	ferric citrate ABC transporter periplasmic binding protein	946838	0.646913	0.0183731	-0.449163	0.0490824	-0.980298	0.000114246	0.173255	0.584397	-0.132423	0.699325	-0.28679	0.497857	0.112355	0.816587	0.24158	0.502399	0.732233	0.0194073	0.618077	0.137706	-0.505631	0.208688
	b4288	fecD	ferric citrate ABC transporter membrane subunit FecD	946816	0.821827	0.0208921	-0.203274	0.610411	-2.0153	1.41021e-09	0.623896	0.0128605	-0.0190564	0.971354	-0.420592	0.410469	1.71694	0.0238268	-0.155526	0.756609	0.550169	0.151555	0.288668	0.598509	-0.96781	0.0694725
	b4289	fecC	ferric citrate ABC transporter membrane subunit FecC	948826	0.735682	0.00690406	-0.231662	0.467954	-1.74693	9.06103e-10	0.40264	0.112015	0.196717	0.645823	-0.508331	0.353676	1.06235	0.118228	0.215541	0.600879	0.575193	0.0631508	0.654976	0.120034	-0.730603	0.192517
	b4287	fecE	ferric citrate ABC transporter ATP binding subunit	948819	0.551256	0.063273	-0.596939	0.0114543	-0.441503	0.14049	0.622099	0.0127664	-0.662467	0.00424389	-0.624924	0.106961	0.460078	0.248729	-0.39129	0.395601	0.491984	0.153132	-0.0279795	0.95659	-0.336307	0.484436
	b0592	fepB	ferric enterobactin ABC transporter periplasmic binding protein	947538	-0.151472	0.7326	-0.39005	0.134986	0.0340682	0.902993	-0.26347	0.206614	-0.231664	0.308628	0.334384	0.334074	-0.422107	0.344645	-0.0428569	0.930998	-0.638451	0.000166184	-0.0195086	0.96187	-0.104737	0.802237
	b0590	fepD	ferric enterobactin ABC transporter membrane subunit FebD	945214	-0.117713	0.741482	0.291668	0.4185	-0.382569	0.139358	0.116004	0.669478	0.581223	0.0323829	0.130064	0.733169	0.349026	0.416732	0.726841	0.031775	0.182687	0.365748	0.859199	0.00945136	-0.420066	0.26367
	b0589	fepG	ferric enterobactin ABC transporter membrane subunit FepG	945209	-0.123375	0.795628	-0.345802	0.302932	-1.92638	6.60303e-12	-0.0523182	0.904314	0.315027	0.324477	-0.481794	0.304099	0.776345	0.220345	0.329163	0.477651	0.140094	0.640811	0.989667	0.0413053	-0.914424	0.0992506
	b0588	fepC	ferric enterobactin ABC transporter ATP binding subunit	945201	0.18468	0.6456	-0.448196	0.165483	-1.50713	1.77032e-05	-0.0435074	0.931173	-0.0020687	0.996596	-0.499407	0.287496	0.247157	0.608723	0.17146	0.765345	0.241112	0.420859	0.77761	0.203366	-0.618299	0.238621
	b0152	fhuD	iron(III) hydroxamate ABC transporter periplasmic binding protein	947510	0.411766	0.225118	-0.484173	0.189922	-0.181886	0.538879	0.181864	0.565341	-0.48803	0.0936355	-0.139813	0.716046	-0.0985351	0.84925	-0.0786111	0.916162	-0.0609394	0.866723	0.184541	0.785358	-0.177791	0.672914
	b0153	fhuB	iron(III) hydroxamate ABC transporter membrane subunit	946890	1.11284	2.53958e-05	-0.618661	0.0698025	-2.14978	1.08311e-14	0.693666	0.0110771	-0.212853	0.646015	-0.433289	0.402154	1.8542	0.0278108	-0.210906	0.742182	0.811137	5.54997e-05	0.277553	0.701702	-0.937789	0.126068
	b0151	fhuC	iron(III) hydroxamate ABC transporter ATP binding subunit	945250	0.351581	0.268123	-0.350118	0.161489	0.188963	0.468115	0.188054	0.452604	-0.314782	0.14842	0.00318256	0.994637	0.0742252	0.857271	-0.00888757	0.990961	-0.134235	0.629946	-0.0192319	0.97051	0.246938	0.526336
	b0158	btuF	vitamin B12 ABC transporter periplasmic binding protein	947574	0.0173202	0.970943	0.364752	0.147537	-0.495563	0.12384	0.445803	0.182398	0.557059	0.0116024	0.333837	0.420681	0.438667	0.329633	0.698651	0.0450194	0.407414	0.110978	1.00688	1.91165e-06	-0.56748	0.214827
	b1711	btuC	vitamin B12 ABC transporter membrane subunit	945877	0.260333	0.454599	-0.143453	0.67075	-0.945186	0.00065619	0.0382356	0.938456	-0.108768	0.752347	-0.422366	0.256967	0.461079	0.369407	-0.258586	0.562327	0.520099	0.0185087	0.0703517	0.87071	-0.444063	0.304797
	b1709	btuD	vitamin B12 ABC transporter ATP binding subunit	945751	0.0434725	0.926642	0.382351	0.0962168	0.80519	0.00225069	0.229267	0.490392	-0.124374	0.649379	0.470506	0.193355	0.0704601	0.884402	-0.169469	0.715826	-0.0399733	0.922705	-0.1159	0.882316	0.0676518	0.878709
	b1857	znuA	Zn(2(+)) ABC transporter periplasmic binding protein	946375	1.00181	0.00119057	0.676242	0.0018191	0.895671	0.00292868	0.701001	0.00063005	1.0223	0.00191809	1.23842	0.00113833	-0.0618268	0.900844	1.20113	0.00449869	1.80311	4.76231e-16	2.08243	9.96308e-06	0.776042	0.176519
	b1859	znuB	Zn(2(+)) ABC transporter membrane subunit	946372	0.449547	0.156156	0.638713	0.0322629	-0.177938	0.58685	0.0906851	0.819012	0.726378	0.00156737	0.420951	0.272856	0.212918	0.662359	1.00632	0.00100014	1.17358	1.439e-10	1.62857	4.65451e-07	-0.0805609	0.868723
	b1858	znuC	Zn(2(+)) ABC transporter ATP binding subunit	946374	-0.19966	0.585173	0.339102	0.224517	0.512547	0.0602747	0.0626117	0.882059	0.214284	0.583095	0.995781	0.00666088	-0.392221	0.472477	0.475148	0.388061	0.346232	0.186012	1.00533	0.00328649	0.565367	0.279117
	b1516	lsrB	Autoinducer-2 ABC transporter periplasmic binding protein	945418	0.00612576	0.992605	0.34191	0.498704	1.66341	2.39119e-11	-0.0253095	0.962461	-0.659538	0.181713	0.722179	0.0583443	0.0695551	0.916844	-0.430232	0.457174	-0.564914	0.112665	-0.170676	0.851544	1.5031	0.00110584
	b1514	lsrC	Autoinducer-2 ABC transporter membrane subunit LsrC	946105	0.229374	0.675192	0.739694	0.0616226	1.83134	1.12235e-14	-0.340492	0.550157	-0.61904	0.199816	0.853732	0.01215	0.543849	0.5965	-0.900709	0.0221971	-0.542696	0.186218	-0.177029	0.882526	1.48829	0.00275528
	b1515	lsrD	Autoinducer-2 ABC transporter membrane subunit LsrD	946264	0.259581	0.623002	0.68569	0.145852	1.71189	3.66516e-14	0.260214	0.621784	-0.396248	0.459467	0.641596	0.0679937	0.660526	0.498435	-0.73522	0.11233	-0.340393	0.483139	-0.106409	0.922169	1.42101	0.00171645
	b1513	lsrA	Autoinducer-2 ABC transporter ATP binding subunit	945680	1.14409	3.23489e-05	0.562074	0.107506	1.76748	5.93855e-14	-0.447551	0.225929	-0.874202	0.0458568	1.09701	0.00125482	0.645079	0.505936	-0.647745	0.0879267	-0.756168	0.0130358	0.0161813	0.990954	1.54591	0.00597224
	b1116	lolC	lipoprotein release complex - inner membrane subunit	945673	0.136311	0.756765	0.054691	0.878759	-0.126182	0.687157	0.371564	0.0927609	0.170049	0.55471	0.674443	0.0690139	-0.188639	0.638662	0.428537	0.288671	-0.0646877	0.855767	0.412879	0.0921284	-0.33466	0.440554
	b1118	lolE	lipoprotein release complex - inner membrane subunit	945665	0.422865	0.0935249	-0.167391	0.60393	0.513185	0.0512333	0.444316	0.021141	-0.143001	0.608357	0.0709644	0.872585	-0.0108118	0.982769	0.0603777	0.886341	0.286688	0.135488	0.26105	0.461422	0.325449	0.433019
	b1117	lolD	lipoprotein release complex - ATP binding subunit	945670	0.280728	0.515147	-0.126468	0.748736	-1.52606	5.87793e-06	0.59828	0.055011	-0.0810238	0.835451	-0.312506	0.494294	0.509335	0.479613	0.21004	0.619263	0.364102	0.1912	0.524901	0.0986556	-1.03185	0.0519329
	b2198	ccmD	cytochrome c maturation protein D	946709	0.223318	0.822258	-0.318683	0.639319	-1.94773	7.64135e-07	0.620056	0.328242	0.30356	0.647989	-0.48596	0.419297	2.11054	0.0266996	-0.105966	0.922804	0.000683547	0.999596	-0.880768	0.186036	-0.991089	0.168589
	b2199	ccmC	cytochrome c maturation protein C	946703	0.0380712	0.953545	-0.0430866	0.948248	-1.78104	1.56206e-06	0.187635	0.752486	0.49282	0.290647	-0.891671	0.0989722	1.47019	0.0704939	0.000911966	0.998476	-0.010444	0.987246	0.26906	0.64043	-0.89605	0.18464
	b2200	ccmB	cytochrome c maturation protein B	946692	-0.0911913	0.885222	0.131234	0.788328	-0.814105	0.0228263	0.280837	0.546092	0.315669	0.362489	-0.778856	0.111463	1.07583	0.117097	0.0870807	0.881512	-0.659836	0.110563	0.522579	0.0723019	-0.313299	0.585864
	b2201	ccmA	cytochrome c maturation protein A	946714	0.0365288	0.952875	0.0307092	0.951085	-0.178677	0.598514	-0.00410706	0.995262	0.543664	0.0953734	-0.225917	0.606919	0.87014	0.267633	0.034958	0.970234	0.552614	0.121196	0.293939	0.499296	-0.139853	0.826629
	b4261	lptF	lipopolysaccharide transport system protein LptF	948795	-0.215721	0.489044	0.755366	0.00329985	1.22844	6.19767e-07	-0.153486	0.539036	0.438629	0.0358685	0.601682	0.108096	-0.345142	0.476691	0.59975	0.110242	-0.022694	0.940401	0.713168	0.000790228	0.857662	0.0678245
	b4262	lptG	lipopolysaccharide transport system protein LptG	945324	-0.132321	0.67713	0.675245	0.0209086	1.16896	5.98396e-06	-0.0164639	0.964611	0.391443	0.0794244	0.437315	0.260213	-0.246863	0.602907	0.443593	0.288239	0.287612	0.203906	0.570655	0.011568	0.743802	0.110423
	b3201	lptB	lipopolysaccharide transport system ATP binding protein LptB	947725	-0.0763941	0.83634	0.108276	0.694505	1.07693	0.000193022	0.136048	0.600215	-0.103808	0.674531	0.264019	0.552238	-0.256065	0.552354	-0.00924937	0.988365	-0.172423	0.390345	0.147367	0.542647	0.811657	0.0961785
	b3462	ftsX	cell division protein FtsX	947969	-0.473183	0.0995996	0.0753686	0.816542	0.900991	0.0023073	-0.0896293	0.782238	-0.0615211	0.856727	0.0354402	0.94209	-0.228502	0.63072	-0.0405404	0.941325	-0.383251	0.0487416	0.207646	0.449612	0.533407	0.256529
	b3463	ftsE	cell division protein FtsE	947968	-0.439201	0.103975	0.124554	0.694505	0.687649	0.0188599	-0.169207	0.618646	0.160364	0.586659	-0.00353206	0.99541	-0.135335	0.777384	0.0552147	0.923389	-0.436644	0.0330523	0.340248	0.181411	0.342151	0.453291
	b0914	msbA	ATP-binding lipopolysaccharide transport protein	945530	0.233621	0.553842	0.465936	0.0363833	1.05202	0.00181882	0.367836	0.160697	0.542664	0.0791602	1.52242	2.10766e-05	-0.148473	0.726505	0.663478	0.16718	0.498292	0.0822676	0.830098	2.03645e-06	0.59146	0.2519
	b0448	mdlA	ABC transporter family protein MdlA	945092	0.165584	0.671642	0.360533	0.504728	0.723982	0.011643	-0.219482	0.489636	0.412135	0.243413	0.269501	0.4798	-0.0892117	0.827438	0.594382	0.192628	-0.039897	0.911755	0.886514	0.0245405	0.309531	0.4567
	b0449	mdlB	ABC transporter family protein MdlB	945088	0.357892	0.353319	0.293249	0.630889	0.584583	0.0687495	0.259366	0.503437	0.390433	0.290048	0.233853	0.499333	0.829396	0.208187	0.51526	0.357232	0.900659	0.000223627	0.948969	0.0210453	0.126258	0.755863
	b0886	cydC	glutathione/L-cysteine ABC exporter subunit CydC	945504	0.268714	0.397123	-0.117051	0.764361	-0.381761	0.176998	0.39062	0.0641543	0.170826	0.606105	0.0938933	0.812672	0.0664033	0.851189	0.0672664	0.887191	0.012971	0.964528	0.469594	0.225939	-0.330042	0.425921
	b0887	cydD	glutathione/L-cysteine ABC exporter subunit CydD	949052	-0.033108	0.936452	0.209444	0.41168	-0.29012	0.311397	0.0429181	0.910742	0.356172	0.275073	0.266126	0.453544	0.0447413	0.926884	0.402889	0.409048	-0.412647	0.0673506	0.930822	0.00577033	-0.197873	0.637482
	b0879	macB	ABC-type tripartite efflux pump ATP binding/membrane subunit	945164	-0.337667	0.171187	0.137955	0.714106	-0.333103	0.174339	-0.122422	0.604742	0.234689	0.475975	-0.268842	0.440449	-0.0573866	0.911078	0.33246	0.412655	0.0958347	0.700937	0.26175	0.540713	-0.262668	0.466349
	b2211	yojI	ABC transporter family protein/microcin J25 efflux protein	946705	0.10095	0.84137	-0.432382	0.251785	-0.563279	0.0287079	-0.126394	0.728523	-0.281783	0.418262	-0.498027	0.17187	0.589598	0.389685	-0.291067	0.542676	-0.0971811	0.787587	-0.288861	0.530893	-0.646485	0.13615
	b1496	yddA	ABC transporter family protein YddA	945945	1.53033	0.0570481	-0.825759	0.252929	-2.13711	9.09327e-08	1.73953	0.0104703	0.527779	0.50235	-0.549278	0.422333	3.0799	0.00217663	-0.310605	0.725485	1.20456	0.237433	0.480446	0.534574	-1.07733	0.163238
	eco02060 Phosphotransferase system (PTS)
	Locus_tag	symbol	name	GeneID	pfoa6_l2fc	pfoa6_padj	pfoa24_l2fc	pfoa24_padj	pfoa48_l2fc	pfoa48_padj	pfdoa6_l2fc	pfdoa6_padj	pfdoa24_l2fc	pfdoa24_padj	pfdoa48_l2fc	pfdoa48_padj	doa6_l2fc	doa6_padj	doa24_l2fc	doa24_padj	oa6_l2fc	oa6_padj	oa24_l2fc	oa24_padj	oa48_l2fc	oa48_padj
	b2416	ptsI	PTS enzyme I	946879	0.398056	0.211844	0.320689	0.169759	1.40348	6.8884e-06	0.136694	0.549973	0.180619	0.523845	0.436982	0.341615	-0.208581	0.702263	-0.105466	0.830059	-0.00593505	0.984358	0.0253333	0.958448	0.849681	0.120112
	b2415	ptsH	phosphocarrier protein HPr	946886	0.247846	0.479071	0.0837544	0.801244	1.16458	0.000187512	0.13654	0.600981	-0.0265381	0.951621	0.41594	0.358511	-0.225113	0.677731	-0.207675	0.60679	0.0442866	0.861309	-0.0526915	0.901047	0.658991	0.194734
	b2417	crr	Enzyme IIA(Glc)	946880	0.250372	0.471097	0.785604	0.00479428	1.18887	0.000403427	0.137154	0.594966	0.335767	0.320155	-0.0468157	0.932234	-0.158639	0.807996	0.123714	0.84394	0.00389899	0.98927	0.218028	0.695036	0.747293	0.164329
	b1101	ptsG	glucose-specific PTS enzyme IIBC component	945651	0.867692	0.00133382	0.419256	0.119915	0.989835	0.000297262	0.283644	0.277733	-0.0657119	0.837324	0.354447	0.420717	-0.317427	0.468208	-0.122031	0.790196	-0.0288323	0.941806	-0.102694	0.839791	0.918707	0.0643685
	b0679	nagE	N-acetylglucosamine-specific PTS enzyme IIABC component	945292	0.0902346	0.82109	-0.00775474	0.988578	0.403292	0.143852	-0.537322	0.00189551	-0.192759	0.594882	-0.154267	0.712733	-0.207419	0.542339	-0.215876	0.667786	-0.682599	6.49829e-05	-0.0733689	0.88625	0.30022	0.491735
	b1621	malX	PTS enzyme IIBC component MalX	946009	0.309191	0.308491	-0.182014	0.529113	-0.307641	0.280625	-0.0621311	0.875077	0.0365552	0.915915	0.26625	0.465222	0.162699	0.714994	0.0639056	0.898384	0.562842	0.0194303	0.206862	0.428399	-0.32578	0.425377
	b3722	bglF	beta-glucoside specific PTS enzyme II/BglG kinase/BglG phosphatase	948236	-0.123349	0.839705	-0.221647	0.640198	-2.49757	1.06387e-16	0.167393	0.725572	0.389604	0.430562	-0.602896	0.236101	1.50032	0.116981	0.125172	0.855571	0.371023	0.202501	0.149161	0.784046	-1.03438	0.118731
	b2715	ascF	beta-glucoside specific PTS enzyme IIBC component	947154	0.183843	0.662926	0.522237	0.0519832	0.403417	0.0908444	0.0141274	0.979529	0.0606614	0.883442	-0.219536	0.516098	1.01449	0.172304	0.0617638	0.905123	0.0791697	0.834246	0.110143	0.885492	0.522427	0.161782
	b3682	glvB	putative PTS enzyme II component GlvB	2847722	1.43036	NA	-0.502418	0.555426	-1.45031	0.00131436	1.67846	0.0574203	0.501188	0.502563	0.136603	0.811667	3.26378	0.00788142	-0.469501	NA	1.19883	0.369014	-0.341756	0.682351	-0.503904	0.532722
	b3683	glvC	putative PTS enzyme II component GlvC	2847721	0.761907	0.34451	0.144931	0.824335	-2.30136	1.43071e-12	0.355713	0.698944	0.767111	0.23062	-0.652466	0.188151	2.35998	0.0179491	0.0981523	0.92266	0.368595	0.681961	0.164145	0.821595	-0.960544	0.154681
	b4240	treB	trehalose-specific PTS enzyme IIBC component	948761	0.356285	0.468442	-0.858802	0.00825906	-1.07481	0.000656082	-0.293326	0.502452	-0.364	0.241225	-0.450861	0.235718	0.551398	0.53315	-0.642807	0.131761	-0.656512	0.0918334	-0.60988	0.0785631	-0.693213	0.160158
	b2429	murP	N-acetylmuramic acid-specific PTS enzyme IICB component/anhydro-N-acetylmuramic acid transporter	946894	0.382477	0.267334	-0.0617815	0.878759	-1.57155	3.24348e-08	0.276841	0.410488	0.287822	0.370815	-0.587086	0.17101	1.31742	0.0868957	0.0680392	0.888979	0.0664915	0.866723	0.0201339	0.97051	-0.81057	0.160853
	b2934	cmtB	mannitol-specific PTS enzyme IIA component CmtB	945125	-0.815614	NA	1.11378	NA	-2.05423	1.77814e-05	1.53235	NA	2.14547	0.0488346	-0.72738	NA	4.47739	0.0221009	1.00412	NA	2.06989	NA	1.37645	NA	-1.55579	0.111594
	b2933	cmtA	mannitol-specific PTS enzyme IICB component CmtA	945256	0.566102	0.483232	0.252675	0.723256	-1.94826	3.725e-08	0.463753	0.557945	1.19301	0.0555318	-0.277857	0.697264	2.9222	0.0214687	-0.0597416	NA	0.553991	0.554081	0.269509	0.778632	-0.815167	0.24967
	b3599	mtlA	mannitol-specific PTS enzyme IICBA component	948118	0.448329	0.0991005	0.181664	0.667509	0.822962	0.00695211	0.0463022	0.911878	-0.172008	0.691468	-0.229682	0.613627	-0.204387	0.608566	-0.230236	0.685438	-1.1294	8.23601e-07	-0.427126	0.42917	0.522149	0.266875
	b0731	mngA	2-O-alpha-mannosyl-D-glycerate specific PTS enzyme II	945355	0.613755	0.222482	0.263092	0.624039	-2.06694	7.54776e-11	0.404818	0.429586	1.16959	0.0222284	-0.684217	0.167381	2.19703	0.0173839	0.0947196	0.915449	0.330812	0.485574	-0.106432	0.87071	-0.856415	0.165065
	b1736	chbA	N,N'-diacetylchitobiose-specific PTS enzyme IIA component	946244	0.202841	0.801182	0.391579	0.509304	0.259541	0.581616	-0.148749	0.862977	0.225936	0.799467	0.0740215	NA	0.311162	0.725037	0.0853576	NA	0.494641	0.324552	-0.333999	0.628672	0.101145	0.895343
	b1738	chbB	N,N'-diacetylchitobiose-specific PTS enzyme IIB component	945339	0.680182	0.0207167	0.313263	0.3973	0.492965	0.10072	0.0273079	0.95413	0.133833	0.731014	0.243003	0.567951	-0.105936	0.849357	0.307147	0.472444	0.355293	0.17743	0.462946	0.146087	0.527915	0.238091
	b1737	chbC	N,N'-diacetylchitobiose-specific PTS enzyme IIC component	945982	0.306358	0.487684	0.655942	0.0434927	-0.173962	0.52961	-0.390852	0.307851	0.332783	0.486721	-0.227195	0.538652	0.825852	0.279731	0.256474	0.600815	0.419596	0.167454	0.257754	0.490338	0.0609163	0.896577
	b1817	manX	mannose-specific PTS enzyme IIAB component	946334	0.964388	2.16987e-05	0.0263004	0.949004	1.21139	0.00010554	-0.313358	0.14408	-0.471346	0.0302225	-0.174519	0.719705	-0.703599	0.0557375	-0.440909	0.325103	-0.566762	0.0447737	-0.373868	0.262462	0.434848	0.391753
	b1818	manY	mannose-specific PTS enzyme IIC component	946332	0.699771	0.00462874	0.258822	0.385411	1.24922	3.63347e-05	-0.175067	0.492916	-0.20823	0.352057	-0.210015	0.658202	-0.535213	0.19748	-0.195441	0.600476	-0.610322	0.00405927	-0.135382	0.699009	0.455238	0.353803
	b1819	manZ	mannose-specific PTS enzyme IID component	946342	0.685831	0.00958794	0.267867	0.373893	1.12902	0.000165732	-0.0498605	0.894277	-0.385288	0.0936355	-0.236263	0.592324	-0.40632	0.367149	-0.25844	0.42399	-0.440387	0.0420784	-0.238228	0.481409	0.609478	0.20359
	b3133	agaV	N-acetyl-D-galactosamine specific PTS enzyme IIB component	947648	-0.8809	NA	-0.108227	0.877047	-0.35481	0.406086	-0.364672	0.737939	0.0706292	0.929699	-0.561604	0.239404	0.776093	0.502945	0.0545651	0.957515	-0.64777	0.426112	-0.377073	0.493879	-0.228935	0.684374
	b3138	agaB	galactosamine-specific PTS enzyme IIB component	947653	-0.214367	NA	-0.813304	0.407123	-1.78271	0.00364111	-0.164347	0.928963	-0.571738	0.636218	-0.73336	NA	1.21759	0.37334	-0.886626	NA	-0.601818	0.63128	-1.23904	0.242955	-1.00455	0.233707
	b3139	agaC	galactosamine-specific PTS enzyme IIC component	947652	-0.179964	NA	-0.254157	0.707593	-3.1798	7.77404e-15	-0.133953	0.910742	1.00045	0.182106	-1.18758	0.00524383	2.24204	0.0832732	-0.127932	NA	-0.528115	0.525804	-0.273473	0.682236	-1.24582	0.105674
	b3140	agaD	galactosamine-specific PTS enzyme IID component	947649	0.245457	0.761785	-0.120312	0.830855	-0.0741096	0.813619	0.0588125	0.941318	0.137605	0.789277	-0.313072	0.400429	0.994283	0.191866	-0.740746	0.232676	-0.0395544	0.96397	-0.369874	0.387934	-0.191441	0.651786
	b2704	srlB	sorbitol-specific PTS enzyme IIA component	948971	0.432176	0.631686	0.822734	0.032963	-0.0372219	0.919506	-0.110317	0.926709	0.328519	0.613073	-0.81265	0.0607614	1.69251	0.104847	-0.524417	0.421959	0.188432	0.85532	0.472724	0.574814	-0.584669	0.226743
	b2703	srlE	sorbitol-specific PTS enzyme IIBC1 component	948933	0.86361	0.0791874	1.03038	0.00225046	0.145047	0.589024	-0.0187882	0.982437	0.533731	0.189046	-0.449021	0.23478	2.23084	0.0264628	-0.393289	0.416327	0.00853762	0.991323	0.370865	0.768852	-0.463268	0.216159
	b2702	srlA	sorbitol-specific PTS enzyme IIC2 component	947575	1.42284	0.000254598	1.34069	5.96673e-05	1.06643	0.000220738	-0.453274	0.493952	0.435285	0.143804	-0.14053	0.756978	0.279551	0.783567	-0.351766	0.521848	-0.613103	0.207646	0.506378	0.695618	-0.0412328	0.940449
	b4302	sgcA	putative PTS enzyme IIA component SgcA	948831	0.0691556	0.892739	0.381517	0.322928	-0.47615	0.243934	-0.0618209	0.90181	-0.0573034	0.890505	-1.3778	0.000691899	0.211136	0.648823	-0.105964	0.846587	0.173623	0.594732	-0.386171	0.636565	-0.0429663	0.951653
	b2094	gatA	galactitol-specific PTS enzyme IIA component	946633	1.32713	5.38388e-07	-0.375643	0.487635	1.9636	4.46242e-08	-0.455534	0.216233	-0.474576	0.111476	0.778114	0.0800424	-1.09838	0.0761215	-0.0109168	0.993221	-1.54884	1.92619e-09	0.297335	0.47732	0.669852	0.224377
	b2093	gatB	galactitol-specific PTS enzyme IIB component	946610	1.72814	3.81708e-08	-0.568604	0.292095	2.043	0.00274027	-0.470551	0.211027	-0.69417	0.0205789	0.762395	0.119892	-0.956962	0.253295	-0.088524	0.924967	-1.08475	0.000360352	-0.00181609	0.998814	0.718714	0.208879
	b4565	sgcB	putative PTS enzyme IIB component SgcB	1450295	0.805639	0.0753995	1.04546	0.0132518	-0.758305	0.0650179	0.694426	0.149319	0.180385	0.609034	-1.66495	0.000108925	0.0417755	0.954133	-0.068286	0.923389	-0.0193285	0.981104	-0.0219982	0.984194	-0.146064	0.841042
	b4304	sgcC	putative PTS enzyme IIC component SgcC	946849	0.333547	0.554709	0.797134	0.0468284	-0.713915	0.321689	0.544493	0.348635	0.202507	0.533136	-1.56371	0.000112037	1.10091	0.188141	-0.188786	0.678871	0.46879	0.233072	0.029303	0.980883	-0.150717	0.825081
	b4195	ulaC	L-ascorbate specific PTS enzyme IIA component	948715	-0.121806	0.903895	-0.217143	0.668529	-1.60343	1.80918e-05	0.384253	0.646953	0.101097	0.90627	-0.545461	0.303329	1.44324	0.176182	-0.00473632	0.997317	0.055244	0.952954	-0.578318	0.320787	-0.0931899	0.887793
	b4194	ulaB	L-ascorbate specific PTS enzyme IIB component	948716	-0.290285	0.765227	0.18872	0.749332	-0.382584	0.371685	-0.169038	0.868508	0.181631	0.827882	-0.13292	0.829623	0.624221	0.577017	-0.625628	0.426214	-0.242101	0.816925	-0.798461	0.129501	-0.180052	0.782272
	b4193	ulaA	L-ascorbate specific PTS enzyme IIC component	948717	0.30772	0.675973	0.0388938	0.947361	-0.849482	0.00438707	0.0818705	0.933601	0.0314473	0.951621	-0.750976	0.097689	1.6471	0.0363943	0.222428	0.69599	0.379107	0.487474	-0.244498	0.716626	-0.378683	0.537272
	b2169	fruB	fructose-specific PTS multiphosphoryl transfer protein FruB	946677	2.07081	2.87139e-08	0.67996	0.0398301	1.21618	7.13593e-07	0.537807	0.0688707	-0.29362	0.20586	-0.00967166	0.984531	0.130475	0.867045	-0.404389	0.152748	1.30487	4.33972e-11	0.18739	0.786797	0.586847	0.222679
	b2167	fruA	fructose-specific PTS multiphosphoryl transfer protein FruA	946672	1.32606	0.000114728	0.774595	0.00115861	1.12032	7.11003e-06	0.0648411	0.90251	0.0409276	0.913519	0.058607	0.886347	0.179959	0.765561	-0.223569	0.617303	0.754254	0.00439046	0.13982	0.782326	0.838364	0.0694725
	b2168	fruK	1-phosphofructokinase	946676	1.99439	1.76234e-07	0.769627	0.0036995	1.39781	4.38983e-07	0.472458	0.150612	0.124777	0.694336	0.161862	0.70692	0.116478	0.874683	-0.0940598	0.85356	1.38653	9.65224e-11	0.353992	0.320362	0.846601	0.084271
	b2829	ptsP	phosphoenolpyruvate-protein phosphotransferase PtsP	947301	0.197881	0.485674	0.147282	0.679398	0.914041	0.000747364	0.103042	0.689218	0.231354	0.311309	1.00859	0.00293984	-0.34929	0.418338	0.415981	0.257945	0.426981	0.0276593	0.56305	0.0125146	0.471524	0.335013
	b3206	npr	phosphorelay protein NPr	947914	-0.49995	0.0996451	-0.208647	0.562846	0.577565	0.0526251	0.0598704	0.85663	-0.27272	0.425714	0.13341	0.772117	-0.312346	0.577017	-0.017319	0.986117	0.694179	0.000522931	0.0115421	0.984079	0.450953	0.320052
	b3204	ptsN	phosphotransferase system enzyme IIA(Ntr)	947721	-0.0752612	0.816733	0.080907	0.816542	1.19833	9.67666e-05	0.117069	0.632919	0.131152	0.627596	0.787563	0.0607614	-0.346771	0.49338	0.309932	0.310922	0.297721	0.0858933	0.373432	0.0603404	0.954411	0.081634
	eco03070 Bacterial secretion system
	Locus_tag	symbol	name	GeneID	pfoa6_l2fc	pfoa6_padj	pfoa24_l2fc	pfoa24_padj	pfoa48_l2fc	pfoa48_padj	pfdoa6_l2fc	pfdoa6_padj	pfdoa24_l2fc	pfdoa24_padj	pfdoa48_l2fc	pfdoa48_padj	doa6_l2fc	doa6_padj	doa24_l2fc	doa24_padj	oa6_l2fc	oa6_padj	oa24_l2fc	oa24_padj	oa48_l2fc	oa48_padj
	b3035	tolC	outer membrane channel TolC	947521	0.130829	0.72883	-0.275971	0.242953	0.637611	0.0117663	0.0899361	0.795012	-0.161821	0.568887	0.358141	0.382153	-0.212086	0.716979	0.166153	0.67696	-0.0841494	0.785245	0.218026	0.482321	0.45539	0.259668
	b3325	gspD	Type II secretion system protein GspD	947822	-0.196305	0.704312	-0.388296	0.345665	-1.1755	0.000295448	-0.130894	0.804094	-0.275036	0.51382	-0.210049	0.703064	0.936565	0.25812	-0.285274	0.692063	-0.063177	0.914238	0.00573973	0.995029	-0.536381	0.325154
	b3324	gspC	Type II secretion system protein GspC	947824	-0.10672	0.90696	0.077452	0.918173	-0.852751	0.0445566	0.11056	0.918162	0.0183119	0.984638	-0.276796	0.626609	1.30776	0.0852347	-0.0031772	0.998476	0.224555	0.733003	-0.0385788	0.97051	-0.786123	0.185215
	b2970	yghF	putative type II secretion system C-type protein YghF	947469	0.964924	0.225095	0.497413	0.166737	-1.47015	2.84292e-06	0.692769	0.397668	0.444848	0.42674	-0.628604	0.262914	2.18536	0.0407818	0.178379	0.824722	0.905994	0.261675	0.266086	0.543038	-0.903496	0.1793
	b3327	gspF	Type II secretion system protein GspF	947829	0.443416	0.319258	0.0289686	0.956114	-0.921743	0.00109525	0.358914	0.42748	-0.219952	0.594882	-0.352274	0.426779	1.23891	0.104847	0.182896	0.800158	0.562556	0.0941206	-0.169757	0.819066	-0.393946	0.360151
	b3328	gspG	Type II secretion system protein GspG	947827	1.13947	0.104766	-0.0332583	0.96861	-0.627715	0.155733	0.791043	0.370287	0.3986	0.553281	-0.471684	0.446408	1.72988	0.104847	0.0119516	0.994372	0.943647	0.10345	-0.487583	0.454139	-0.437778	0.51996
	b3329	gspH	Type II secretion system protein GspH	947834	0.505577	0.596344	0.0109321	0.991318	-2.08011	8.3356e-09	0.391545	0.584288	0.649813	0.50235	-0.756902	0.12797	2.25491	0.0238122	0.0376259	0.983465	0.640236	0.275912	-0.567832	0.482524	-1.04479	0.121744
	b3330	gspI	Type II secretion system protein GspI	947833	0.0313215	0.97572	-0.0637853	0.930755	-0.847044	0.0401253	0.498514	0.492036	-0.0996893	0.90823	-0.655515	0.211882	0.663551	0.56453	0.00659656	0.996266	0.301069	0.682771	0.394324	0.57203	-0.361358	0.532722
	b3331	gspJ	Type II secretion system protein GspJ	947832	-0.0173716	0.984479	-0.152175	0.729029	-0.292306	0.496184	-0.243994	0.689933	-0.0284206	0.956575	-0.0694754	0.920263	0.644427	0.384929	0.0162386	0.987487	0.057394	0.927685	-0.131751	0.774549	-0.560968	0.361809
	b3332	gspK	Type II secretion system protein GspK	947831	-0.0911519	0.886207	-0.43547	0.145852	-0.585878	0.0537696	0.162015	0.78446	-0.0292615	0.951493	-0.583755	0.163065	0.701327	0.213426	-0.0859027	0.886341	0.348622	0.480894	-0.615619	0.0555248	-0.647377	0.167761
	b3333	gspL	Type II secretion system protein GspL	947842	-0.223218	0.67524	-0.115318	0.819186	-0.867688	0.00199914	-0.219216	0.645622	-0.133155	0.790662	-0.31203	0.420884	0.269962	0.650549	0.0107766	0.990961	-0.104151	0.810752	-0.10129	0.87071	-0.513628	0.234544
	b2968	yghD	putative type II secretion system M-type protein YghD	947025	0.591481	0.575511	0.144615	0.846604	-1.2903	0.000246257	1.26957	0.0235726	0.145842	0.811293	-0.916491	0.0786985	2.20776	0.0304475	-0.0165612	0.990031	0.410272	0.617651	-0.152986	0.802672	-0.829112	0.227907
	b3334	gspM	Type II secretion system protein GspM	947841	0.0740504	0.936992	0.42455	0.264344	-1.06953	0.000334305	0.17811	0.819012	0.60306	0.151524	-0.282608	0.480289	1.20635	0.0941116	0.538579	0.253152	0.309019	0.530163	0.157052	0.796458	-0.94779	0.0566567
	b3326	gspE	Type II secretion system protein GspE	947823	0.245934	0.703541	-0.766574	0.00417327	-1.84813	1.98999e-09	0.177463	0.801863	-0.405903	0.457842	-0.906738	0.0558322	1.4254	0.0984317	-0.312884	0.608593	-0.0398088	0.953268	-0.68643	0.00785551	-0.815478	0.118731
	b3335	gspO	Type II secretion system prepilin peptidase	947840	-0.193092	0.639159	-0.274062	0.351694	-0.0367453	0.904882	-0.22269	0.519699	-0.400809	0.18437	-0.144904	0.713488	-0.0432886	0.940533	-0.287847	0.560603	-0.420386	0.160115	-0.327538	0.471552	-0.0600798	0.892005
	b0408	secD	Sec translocon accessory complex subunit SecD	949133	-0.180645	0.58886	0.298795	0.321888	0.584117	0.0180491	0.224236	0.437531	0.438273	0.0766403	0.447456	0.198936	0.0458167	0.921106	0.571997	0.148219	-0.0780046	0.800347	0.922134	0.000695242	0.432779	0.259668
	b0409	secF	Sec translocon accessory complex subunit SecF	949120	0.115137	0.77703	0.0147413	0.9764	0.991972	0.000303399	0.269336	0.258109	-0.0644368	0.873028	0.189052	0.645488	-0.263684	0.550935	-0.00588891	0.994372	0.0453025	0.864981	0.267727	0.463337	0.928709	0.0678245
	b3981	secE	Sec translocon subunit SecE	948486	-0.172849	0.652266	0.232712	0.411532	1.42586	4.08728e-06	-0.173926	0.631529	0.0861424	0.830076	0.673748	0.122139	-0.419831	0.351623	0.169685	0.740347	-0.108485	0.628953	0.219202	0.493572	0.872468	0.0939585
	b3175	secG	Sec translocon subunit SecG	947720	-0.140685	0.792164	-0.320314	0.355199	0.139272	0.707978	-0.0454695	0.939116	-0.233328	0.697281	0.0752501	0.889001	-0.0128736	0.986502	0.0204652	0.983465	-0.182003	0.670497	0.204302	0.644903	0.100066	0.864776
	b3300	secY	Sec translocon subunit SecY	947799	0.324292	0.248082	0.333547	0.200184	1.58589	1.90021e-07	0.430919	0.0377514	0.373156	0.0791602	0.793475	0.072326	-0.202826	0.659797	0.16595	0.711051	0.397276	0.0347456	0.393798	0.0785631	1.17731	0.0254353
	b0407	yajC	Sec translocon accessory complex subunit YajC	945374	-0.0743375	0.850642	0.326523	0.26361	1.32879	7.99581e-07	0.0315748	0.942155	0.48351	0.156046	0.794202	0.0393188	-0.130743	0.807394	0.520439	0.0912242	0.271111	0.320311	0.699865	6.50184e-05	0.756861	0.126068
	b3705	yidC	membrane protein insertase YidC	948214	0.760243	0.0270207	-0.520887	0.0663138	0.99863	0.000650907	0.468653	0.059247	-0.287965	0.372119	1.15424	0.00068533	-0.178373	0.762335	0.0512944	0.930998	0.364149	0.164266	0.530207	0.279949	0.513384	0.221723
	b0098	secA	protein translocation ATPase	944821	0.0268517	0.949672	0.0735883	0.844329	1.28487	4.76885e-07	0.0151326	0.969314	0.126723	0.670109	0.742461	0.0434281	-0.37591	0.40179	0.349796	0.404092	-0.2548	0.259983	0.646844	0.0534689	0.857154	0.0566567
	b0097	secM	SecA translation regulator	944831	-0.0362537	0.918785	0.345991	0.27132	0.94461	0.000474298	-0.0544722	0.876639	0.510337	0.0116024	0.820303	0.0381946	-0.35539	0.469412	0.717265	0.0495966	-0.0833971	0.795016	0.806633	0.00156843	0.614042	0.171517
	b3464	ftsY	signal recognition particle receptor	947978	-0.224304	0.468442	0.0940155	0.738801	0.270843	0.274412	-0.00309047	0.99503	0.0456458	0.915915	0.213127	0.524421	0.0380134	0.928054	0.156656	0.730641	0.0475871	0.89016	0.246644	0.395138	0.0328032	0.939699
	b3609	secB	protein export chaperone SecB	948123	0.10261	0.765524	0.0111376	0.978758	0.816342	0.00480035	0.201072	0.375414	-0.137286	0.676123	-0.0586033	0.910093	-0.184424	0.735243	-0.0771763	0.855458	-0.0963789	0.697928	0.23442	0.307357	0.660341	0.16624
	b2610	ffh	signal recognition particle protein component	947102	0.215859	0.532364	0.516094	0.0576749	1.03763	0.000133158	0.092192	0.782238	0.549392	0.0141247	1.12781	0.0016994	-0.194876	0.707549	0.627346	0.0873078	0.44045	0.0176982	0.733751	0.00228147	0.738122	0.131688
	b3836	tatA	twin arginine protein translocation system - TatA protein	948321	0.130752	0.697587	0.301588	0.263039	0.781082	0.00604837	-0.227124	0.44109	0.318409	0.201972	0.974579	0.00382635	-0.387871	0.487409	0.489742	0.143859	0.307436	0.246601	0.6389	0.00049427	0.680984	0.174933
	b3838	tatB	twin arginine protein translocation system - TatB protein	948319	-0.116942	0.741348	0.326473	0.221395	0.339888	0.246643	-0.0702271	0.827364	0.449958	0.0355011	0.630291	0.0827218	-0.0741105	0.889864	0.667399	0.0333437	0.255508	0.335728	0.747451	0.000109711	0.12301	0.79341
	b3839	tatC	twin arginine protein translocation system - TatC protein	948328	-0.213485	0.58704	0.241268	0.530929	-0.0264162	0.943883	0.0691733	0.85663	0.133013	0.657638	0.540508	0.166758	-0.249048	0.520196	0.581291	0.144803	-0.0759545	0.838588	0.715553	0.00177611	-0.0392652	0.940449
	b0627	tatE	twin arginine protein translocation system - TatE protein	945228	-0.156374	0.76093	0.132218	0.849607	-0.189169	0.620818	-0.261853	0.600981	0.164057	0.827953	0.0519935	0.931801	-0.314408	0.531579	0.0175036	0.990961	-0.450282	0.290001	-0.20517	0.83721	0.054352	0.930192
	eco02020 signal transduction system
	Locus_tag	symbol	name	GeneID	pfoa6_l2fc	pfoa6_padj	pfoa24_l2fc	pfoa24_padj	pfoa48_l2fc	pfoa48_padj	pfdoa6_l2fc	pfdoa6_padj	pfdoa24_l2fc	pfdoa24_padj	pfdoa48_l2fc	pfdoa48_padj	doa6_l2fc	doa6_padj	doa24_l2fc	doa24_padj	oa6_l2fc	oa6_padj	oa24_l2fc	oa24_padj	oa48_l2fc	oa48_padj
	b0400	phoR	sensor histidine kinase PhoR	945044	-0.479532	0.187574	-0.217371	0.503406	0.253495	0.381492	-0.319868	0.320126	-0.333848	0.286927	-0.16548	0.683072	-0.107153	0.833171	-0.17168	0.698243	-0.654479	0.00732482	-0.401245	0.146504	0.266792	0.526615
	b0399	phoB	DNA-binding transcriptional dual regulator PhoB	945046	-0.447098	0.173879	-0.194265	0.560033	-0.0769445	0.803058	-0.194189	0.647948	-0.230657	0.527396	-0.205758	0.576812	0.14518	0.7903	-0.473388	0.184408	-0.641348	0.00792203	-0.393601	0.257992	-0.0259395	0.955915
	b0383	phoA	alkaline phosphatase	945041	0.717659	0.010049	-0.413382	0.282686	-0.554036	0.0433074	0.071839	0.85663	-0.163682	0.732133	-0.263699	0.532288	0.320531	0.589353	-0.0403151	0.9717	-0.297205	0.292995	0.011255	0.989945	-0.329442	0.46941
	b3728	pstS	phosphate ABC transporter periplasmic binding protein	948237	-0.645846	0.0572414	-0.422392	0.521979	0.3629	0.182175	-0.913675	0.000869972	-0.566596	0.184492	0.330636	0.384509	-0.425677	0.40179	-0.475463	0.401838	-1.24899	1.92644e-06	-0.872077	0.0398593	0.282479	0.547684
	b1129	phoQ	sensor histidine kinase PhoQ	946326	-0.838813	0.000248581	-0.36981	0.0729917	0.527244	0.0388293	-0.518614	0.00221479	-0.461894	0.0220895	-0.0589208	0.886714	-0.499679	0.47773	-0.277361	0.484989	-0.155266	0.545769	-0.270086	0.312917	0.110924	0.806353
	b1130	phoP	DNA-binding transcriptional dual regulator PhoP	945697	-0.933532	0.000100122	-0.144382	0.579615	0.632043	0.0223341	-0.816492	9.68106e-06	-0.409638	0.0718199	-0.195531	0.653282	-0.674627	0.40179	-0.283383	0.47288	-0.0982233	0.734972	-0.35528	0.112365	0.533299	0.224929
	b3404	envZ	sensor histidine kinase EnvZ	947272	-0.279604	0.34681	0.120817	0.743899	-0.0775501	0.788653	0.0775117	0.817663	0.0296651	0.933603	-0.217323	0.55765	0.616425	0.117524	-0.188271	0.675666	-0.220071	0.382771	0.0257997	0.952937	0.0319254	0.951027
	b3405	ompR	DNA-binding transcriptional dual regulator OmpR	947913	-0.418882	0.12641	0.155875	0.641163	0.610207	0.0380622	-0.095179	0.797216	-0.0991262	0.805945	-0.104046	0.816075	0.0620794	0.9337	-0.173531	0.719028	-0.196058	0.438096	-0.145846	0.765752	0.498339	0.263503
	b2215	ompC	outer membrane porin C	946716	0.197534	0.585311	-0.982589	9.75133e-06	0.965832	0.000347527	0.0879367	0.824518	-0.686059	0.0539494	0.56982	0.135949	-0.236251	0.662157	-0.402263	0.368863	-0.824693	0.000180906	-0.244424	0.50306	0.389849	0.426746
	b0929	ompF	outer membrane porin F	945554	0.231892	0.508772	-0.982274	0.0106039	-0.261581	0.3501	-1.70954	2.95596e-20	-0.580193	0.277363	-0.237486	0.555917	-1.83396	1.19329e-07	-0.776888	0.130992	-1.7912	5.17298e-12	0.251849	0.815832	0.101306	0.827962
	b3911	cpxA	sensor histidine kinase CpxA	948405	-0.807847	0.00726772	-0.0245933	0.956287	0.496052	0.0608663	-0.286771	0.329345	-0.199744	0.462518	0.160073	0.660749	-0.527641	0.295199	-0.313704	0.298199	-1.08169	8.34423e-08	-0.228074	0.3185	0.294548	0.426746
	b3912	cpxR	DNA-binding transcriptional dual regulator CpxR	948404	-0.807111	0.00116094	-0.0452407	0.925701	0.859952	0.00119107	-0.325845	0.198923	-0.275167	0.394775	0.115892	0.8002	-0.413239	0.559232	-0.319862	0.390894	-0.922854	3.37763e-06	-0.350103	0.219813	0.554704	0.197377
	b3096	mzrA	modulator protein MzrA	947619	0.213685	0.525666	0.762532	0.0228382	0.228213	0.459	0.188849	0.54773	0.638944	0.0114809	0.609565	0.127697	-0.00875991	0.99134	1.09169	0.00161923	0.462016	0.0262907	1.09949	5.01855e-06	-0.0276525	0.95597
	b1609	rstB	sensory histidine kinase RstB	948870	-1.45866	2.66589e-08	-0.579301	0.0728293	0.469627	0.176939	-0.724831	0.00364209	-0.495609	0.136611	0.566784	0.151372	-0.67338	0.403717	-0.402096	0.340293	-0.952513	0.00013354	-0.315615	0.452156	0.322363	0.469889
	b1608	rstA	DNA-binding transcriptional regulator RstA	946199	-1.10863	0.000210031	-0.628174	0.0648907	0.631907	0.0282142	-0.431683	0.12566	-0.281356	0.519002	0.422273	0.235397	-0.162951	0.870543	-0.0773093	0.906346	0.0529564	0.880262	-0.353997	0.459004	-0.0192095	0.975
	b0161	degP	periplasmic serine endoprotease DegP	947139	0.86326	0.00860284	0.42659	0.134575	0.80048	0.00380018	0.541674	0.00502409	0.591513	0.00609933	0.162091	0.710196	0.31224	0.357306	0.660603	0.0919073	0.669513	0.0015	0.649417	0.00565711	0.747116	0.137709
	b4399	creC	sensory histidine kinase CreC	948609	0.0612806	0.900135	-0.284655	0.304256	-0.920171	0.00186039	0.222549	0.489918	-0.12363	0.736183	-0.488794	0.255592	0.876644	0.096128	-0.226166	0.581771	0.0491565	0.905896	-0.226318	0.422734	-0.393011	0.482356
	b4398	creB	DNA-binding transcriptional regulator CreB	948922	-0.515417	0.0875678	-0.247681	0.583614	-0.724832	0.0124421	-0.153714	0.678234	-0.0691411	0.836276	-0.0988786	0.824791	0.10815	0.850383	-0.129162	0.77938	-0.807693	0.000193919	-0.133936	0.69104	-0.575926	0.284741
	b2078	baeS	sensor histidine kinase BaeS	946611	0.0984972	0.80853	0.295245	0.459521	-0.015282	0.960459	0.204183	0.519562	0.153462	0.653043	-0.193135	0.651369	0.415546	0.459998	0.108312	0.857393	0.101569	0.757322	0.116474	0.789635	-0.0172431	0.975
	b2079	baeR	DNA-binding transcriptional activator BaeR	946605	-0.278676	0.460385	0.553338	0.00386989	0.983211	0.000176633	-0.0260641	0.957216	0.383526	0.0923705	0.522912	0.130782	-0.322653	0.537449	0.382864	0.213033	-0.116282	0.706883	0.19041	0.5714	0.760231	0.0992506
	b2074	mdtA	multidrug efflux pump membrane fusion protein MdtA	946604	-0.0917523	0.848091	0.0281472	0.955488	-0.349122	0.225638	0.157771	0.713583	0.0718479	0.873496	-0.074763	0.87008	0.961768	0.119486	-0.0447433	0.948094	-0.0818119	0.815477	-0.363198	0.362574	-0.283724	0.526374
	b2075	mdtB	multidrug efflux pump RND permease subunit MdtB	946606	-0.417841	0.124688	0.549925	0.00894082	0.105176	0.707175	0.19105	0.444892	0.0684533	0.833517	-0.0709073	0.864655	0.657604	0.217202	-0.261617	0.490376	-0.788924	6.82625e-05	-0.143467	0.826351	-0.200698	0.600731
	b2076	mdtC	multidrug efflux pump RND permease subunit MdtC	946608	-0.0798415	0.826553	0.805519	0.00991207	-0.0618522	0.853229	0.313906	0.144173	0.454373	0.16211	-0.233981	0.555917	0.759528	0.228598	0.0887458	0.884441	-0.277423	0.267739	0.230606	0.734961	-0.192846	0.628428
	b2077	mdtD	putative multidrug efflux pump MdtD	946601	-0.138024	0.723317	0.411221	0.136255	0.252346	0.381391	0.0889551	0.817993	0.149487	0.690173	-0.0585996	0.896817	0.506984	0.451208	0.110867	0.828512	-0.367809	0.169012	0.0687442	0.889836	0.00493101	0.992275
	b2470	acrD	multidrug efflux pump RND permease AcrD	945464	0.443586	0.240121	0.00108395	0.998233	-0.9965	3.18042e-05	0.269769	0.404985	0.255861	0.500691	-0.481421	0.188173	1.16537	0.0791701	0.264044	0.47761	0.21527	0.528967	0.16714	0.730098	-0.728266	0.137709
	b4112	basS	sensor histidine kinase BasS	948632	-0.383574	0.159535	0.357455	0.276183	0.208537	0.443793	-0.161266	0.655147	0.314593	0.238565	-0.0758787	0.838448	0.0624156	0.906868	0.298912	0.395601	-0.363936	0.0913884	0.465134	0.0140603	-0.0288617	0.952011
	b4113	basR	DNA-binding transcriptional dual regulator BasR	948631	-0.348091	0.364701	0.3281	0.333352	0.132688	0.652942	-0.168564	0.678175	0.171768	0.55719	0.122896	0.753896	0.240513	0.655082	0.0602639	0.90364	-0.420275	0.143921	0.149067	0.638814	-0.134462	0.755863
	b2253	arnB	UDP-4-amino-4-deoxy-L-arabinose aminotransferase	947375	-0.153615	0.676947	0.459522	0.0716478	0.497087	0.123322	0.0601057	0.886019	-0.0940649	0.778572	0.285987	0.479839	-0.19211	0.721279	-0.251496	0.472444	0.529667	0.0163158	-0.28673	0.659714	0.227487	0.645385
	b0570	cusS	sensor histidine kinase CusS	945978	-0.997061	0.427671	-0.225675	0.566701	-0.59775	0.0415638	0.0135488	0.995262	-0.398813	0.268861	-0.15934	0.726581	-0.0710825	0.939026	-0.0396092	0.964008	-0.569532	0.706316	-0.151539	0.796608	-0.420686	0.389028
	b0571	cusR	DNA-binding transcriptional activator CusR	945003	-0.626617	0.672064	0.0841505	0.80219	0.0113642	0.971386	0.386674	0.860563	0.146819	0.682806	0.0261661	0.954201	0.245958	0.802307	0.270186	0.457174	0.202361	0.916362	0.208605	0.607186	-0.286615	0.539325
	b0572	cusC	copper/silver export system outer membrane channel	946288	-1.58738	0.366698	-0.639575	0.154599	-1.46016	1.34327e-05	-0.574873	0.824687	-0.249305	0.699325	-0.792117	0.0931463	-0.70677	0.477089	-0.790054	0.119057	-0.715093	0.697928	-0.918531	0.0661239	-0.924526	0.129892
	b0573	cusF	copper/silver export system periplasmic binding protein	945188	-1.86345	0.224875	0.227942	0.762832	-0.251942	0.563742	-1.07241	0.692948	-0.110287	0.915915	-0.47797	NA	-0.938404	0.447508	-0.0684726	NA	0.0867745	0.9661	-0.0530407	0.958448	-0.108646	0.878815
	b0574	cusB	copper/silver export system membrane fusion protein	945189	-1.63741	0.267309	0.222504	0.635354	-1.9714	1.22856e-10	-0.861905	0.762571	0.639132	0.147051	-0.732138	0.137087	-0.654752	0.628236	-0.0865269	0.938938	0.325691	0.867823	-0.329643	0.551044	-0.984672	0.0790538
	b0575	cusA	copper/silver export system RND permease	945191	-2.00942	0.0334782	-0.081768	0.810128	-1.8027	5.05123e-11	-1.37098	0.39621	0.23085	0.61579	-0.79974	0.0595726	-0.483056	0.696979	-0.232992	0.564997	0.71223	0.630951	-0.322093	0.451577	-0.742697	0.183139
	b3026	qseC	sensor histidine kinase QseC	947174	-0.563048	0.107785	-0.0849345	0.822699	-0.356047	0.259519	-0.140033	0.744272	-0.134175	0.68915	-0.302291	0.445602	0.340066	0.49656	-0.284235	0.469147	-0.381406	0.207605	-0.169216	0.649474	-0.289531	0.544126
	b3025	qseB	DNA-binding transcriptional activator QseB	945369	-0.316081	0.636472	0.031438	0.961157	-1.78502	1.1947e-07	-0.170356	0.791388	0.3948	0.33116	-0.666813	0.17036	1.07653	0.0868957	0.0413265	0.961584	-0.0442433	0.93277	-0.032429	0.958067	-0.737043	0.235359
	b1892	flhD	DNA-binding transcriptional dual regulator FlhD	945442	0.231132	0.67524	-0.174194	0.558332	1.4199	6.17073e-06	0.099164	0.90181	-0.43832	0.0912313	0.597481	0.173738	0.00262408	0.99802	-0.171486	0.748093	0.746622	0.0318582	0.237872	0.349864	0.618767	0.207615
	b1891	flhC	DNA-binding transcriptional dual regulator FlhC	947280	0.0380526	0.943271	-0.197528	0.502441	1.13618	3.58558e-05	0.173422	0.698701	-0.224059	0.597026	0.211333	0.628946	0.1247	0.847814	-0.105596	0.850066	0.684248	0.0120431	0.115993	0.73953	0.622968	0.155892
	b1923	fliC	flagellar filament structural protein	949101	0.00430583	0.992605	0.330374	0.150506	0.631671	0.0169767	-0.00980085	0.979373	0.0583139	0.840154	0.186375	0.65899	-0.175303	0.712279	0.0691034	0.879511	0.281456	0.117435	-0.109115	0.82131	0.51447	0.226435
	b1922	fliA	RNA polymerase sigma factor FliA	948824	0.29389	0.756501	-0.229614	0.632397	-1.64839	1.7245e-05	0.647867	0.297957	0.394052	0.436274	-0.818007	0.0518157	1.70736	0.0476576	-0.0361542	0.977392	0.317412	0.580931	-0.196514	0.735167	-0.774912	0.179689
	b1890	motA	motility protein A	947564	0.351852	0.737587	-0.189627	0.788493	-1.49758	1.10049e-05	0.241904	0.807691	0.297041	0.653043	-0.469771	0.368157	1.78504	0.0262824	-0.17887	0.830059	-0.0173995	0.986055	-0.291178	0.814675	-0.922839	0.0724976
	b0695	kdpD	sensor histidine kinase KdpD	946744	-0.469278	0.144382	-0.10149	0.77667	0.308814	0.228436	-0.294678	0.312916	-0.149629	0.611534	-0.125525	0.738432	0.528853	0.331291	-0.453514	0.175649	-0.949448	3.90729e-05	-0.444658	0.0611145	-0.0619768	0.887442
	b0694	kdpE	DNA-binding transcriptional activator KdpE	945302	-0.356293	0.537443	0.0886703	0.830855	-0.454002	0.123314	-0.0612101	0.906815	0.000496976	0.999016	-0.509885	0.212709	1.46761	0.0284599	-0.224348	0.577231	-0.527861	0.29814	-0.548837	0.0800147	-0.244434	0.618625
	b0698	kdpA	K(+) transporting P-type ATPase subunit KdpA	946045	0.195159	0.78866	-0.26987	0.570935	-1.80299	2.13237e-11	0.413936	0.340835	0.693986	0.0477636	-0.839479	0.0800424	1.94876	0.026179	-0.168341	0.814119	0.284345	0.53874	0.0683731	0.941976	-1.0369	0.0992573
	b0697	kdpB	K(+) transporting P-type ATPase subunit KdpB	947450	-0.178992	0.741799	-0.310463	0.351251	-1.2986	1.79836e-07	-0.119194	0.762571	0.285906	0.493984	-0.692635	0.104067	1.34473	0.0792279	-0.483272	0.135107	-0.136065	0.706696	-0.244981	0.441505	-0.862541	0.105674
	b0696	kdpC	K(+) transporting P-type ATPase subunit KdpC	947508	-0.141299	0.826553	-0.0518079	0.920491	-0.0842711	0.808287	-0.379803	0.447707	0.263723	0.485084	-0.308109	0.463546	1.02216	0.22819	-0.288769	0.568463	-0.413945	0.417751	-0.392255	0.339941	-0.430663	0.346618
	b4513	kdpF	K(+) transporting P-type ATPase subunit KdpF	948946	-0.399302	NA	-0.892715	NA	-1.21203	0.235448	0.17841	NA	1.55418	0.108499	-0.486271	NA	0.0744298	0.976526	-0.0614758	NA	0.210533	0.905531	0.835361	0.560987	-0.544174	NA
	b0993	torS	sensor histidine kinase TorS	945595	-0.291327	0.347057	0.00877842	0.985173	-1.01172	0.000528731	-0.110488	0.708844	0.354147	0.189226	-0.386876	0.389339	0.41027	0.439597	0.267697	0.486037	-0.044574	0.888735	-0.0958169	0.832295	-0.633131	0.234764
	b0995	torR	DNA-binding transcriptional dual regulator TorR	946182	-0.341827	0.562739	-0.382418	0.290826	-2.11676	4.76702e-10	0.235499	0.673056	-0.316491	0.486721	-0.426405	0.27718	0.709518	0.273453	-0.320253	0.553122	-0.131901	0.819397	-0.10373	0.903894	-1.11053	0.07713
	b0996	torC	cytochrome c menaquinol dehydrogenase TorC	946252	-0.718636	0.0760314	0.166823	0.761921	1.93262	1.13382e-06	-0.344897	0.361333	-0.154139	0.813203	1.5426	0.000491978	-0.400802	0.621492	-0.343334	0.636441	-1.28471	2.07097e-05	-0.448219	0.57203	1.74964	0.00205568
	b0997	torA	trimethylamine N-oxide reductase 1	946267	-0.713464	0.0451385	0.406676	0.195031	1.70094	6.47294e-06	-0.66741	0.00264559	0.415551	0.158079	1.025	0.0100805	-0.873986	0.171195	0.0227657	0.98272	-1.16145	1.20495e-07	-0.198641	0.776008	1.52678	0.00279637
	b0998	torD	trimethylamine-N-oxide reductase-specific chaperone	945625	-0.65664	0.00965716	0.450353	0.157259	1.96907	3.78754e-07	-0.427957	0.0946464	0.589072	0.00528721	0.941892	0.0305319	-0.551171	0.459998	0.275027	0.565269	-0.254633	0.417461	0.109589	0.86993	1.67825	0.00110584
	b3210	arcB	sensor histidine kinase ArcB	947887	-0.467594	0.0409521	0.618373	0.00459787	0.558076	0.0229368	-0.270255	0.228544	0.486187	0.0654783	0.595117	0.097689	-0.440822	0.39161	0.488859	0.192628	-0.418257	0.0104844	0.576193	0.019606	0.510747	0.238151
	b4401	arcA	DNA-binding transcriptional dual regulator ArcA	948874	0.385842	0.239159	-0.0919509	0.75421	0.773426	0.023802	0.0796325	0.824687	-0.349361	0.187262	-0.311644	0.514534	-0.161775	0.814011	-0.364562	0.296237	0.412623	0.0692329	-0.400542	0.127438	0.33387	0.516987
	b3702	dnaA	chromosomal replication initiator protein DnaA	948217	0.376335	0.20967	-0.317543	0.256057	1.3322	2.38134e-08	0.235754	0.303507	-0.318323	0.203933	0.889263	0.0122102	-0.144284	0.718612	-0.150427	0.734735	0.0742872	0.810752	-0.110967	0.787652	0.705039	0.118731
	b1488	ddpX	D-alanyl-D-alanine dipeptidase	945532	0.306519	0.596352	0.481673	0.234476	-0.115059	0.668205	-0.310487	0.470399	-0.339451	0.487822	-0.330825	0.347611	0.18869	0.816587	-0.417323	0.435666	-0.289105	0.481027	-0.414518	0.644903	0.231461	0.596532
	b0584	fepA	ferric enterobactin outer membrane transporter	945193	-0.0677445	0.850642	-1.45811	4.95337e-06	-0.0422643	0.883886	0.029576	0.93383	-1.0015	0.00031004	0.076954	0.84897	-0.247672	0.488644	-0.476022	0.386933	-0.608547	0.000910809	-0.264203	0.747619	-0.00595067	0.990926
	b0619	dpiB	sensor histidine kinase DpiB	945233	0.360774	0.381126	0.268913	0.437334	-1.61923	1.53442e-07	0.17358	0.705948	0.401164	0.216383	-0.543015	0.217266	1.14102	0.107925	0.130365	0.828512	0.12467	0.741852	0.376758	0.27462	-0.98234	0.112141
	b0620	dpiA	DNA-binding transcriptional dual regulator DpiA	947008	0.679354	0.0569086	-0.110853	0.764361	0.274672	0.408998	0.308939	0.355039	-0.0150023	0.973357	0.0361283	0.943671	0.235634	0.643072	0.0949024	0.857223	0.331775	0.254243	-0.152844	0.782457	0.0180369	0.975324
	b0618	citC	citrate lyase synthetase	945231	0.873261	0.235124	1.02847	0.0335642	-1.14273	0.000100706	1.08871	0.0408024	1.0517	0.0437112	-0.997392	0.0138152	2.43833	0.0179491	1.04376	0.0504003	1.30607	0.0252987	1.37012	0.000394133	-1.1632	0.0727795
	b0617	citD	citrate lyase acyl carrier protein	945415	-0.0645488	NA	0.660452	0.431239	-2.65135	6.23088e-10	-0.443779	0.706761	1.23287	0.0654712	-0.694319	0.22299	1.60178	0.447802	0.306616	NA	0.0172542	0.987254	0.27916	0.793571	-1.06989	0.121744
	b0616	citE	citrate lyase beta subunit	945406	0.654173	0.322514	-0.334571	0.555512	-2.28668	2.94952e-11	0.181225	0.792262	0.974969	0.131804	-0.747188	0.187982	2.56298	0.0254661	0.0464736	0.961584	0.322254	0.550003	-0.0114535	0.990954	-1.15524	0.100815
	b0615	citF	citrate lyase alpha subunit	945230	0.618255	0.401056	0.230751	0.582713	-2.00708	2.35394e-10	0.322604	0.526438	1.10166	0.039621	-0.788231	0.125636	2.29514	0.0253303	0.050972	0.947298	0.29682	0.561444	-0.190912	0.751249	-1.04905	0.123272
	b0614	citX	apo-citrate lyase phosphoribosyl-dephospho-CoA transferase	949084	1.03806	0.111525	-0.175313	0.817747	-2.40362	6.17246e-11	0.440747	0.590822	0.585367	0.418262	-0.736782	0.18315	2.71227	0.0263454	-0.413824	0.658852	0.328556	0.684898	-0.655065	0.271004	-1.07888	0.099877
	b0613	citG	triphosphoribosyl-dephospho-CoA synthase	946395	0.662017	0.263926	-0.257932	0.60199	-2.13778	1.13899e-10	0.199835	0.786918	0.198844	0.733797	-1.02618	0.0332245	2.13784	0.042329	-0.116157	0.880118	0.171167	0.775242	-0.589332	0.144201	-1.2683	0.0424998
	b0612	citT	citrate:succinate antiporter	949070	0.272686	0.714571	-0.493782	0.285922	-1.5972	6.5268e-07	0.340667	0.577954	0.0552868	0.94204	-0.488774	0.301699	1.92191	0.0513735	0.0227716	0.987487	0.548869	0.243041	-0.539764	0.267046	-0.927095	0.0899087
	b0564	appY	DNA-binding transcriptional activator AppY	948797	1.50945	1.49406e-06	-0.177168	0.635044	0.916774	0.00557089	0.273397	0.416397	-0.571937	0.0479193	0.128316	0.757207	0.288171	0.513599	-0.76188	0.0962446	-1.12595	5.87028e-06	-0.660396	0.026628	0.28314	0.567615
	b4125	dcuS	sensor histidine kinase DcuS	948639	-0.0344438	0.932236	-0.0010082	0.998333	-1.03944	0.000206119	0.084529	0.820953	0.328317	0.353901	-0.247459	0.520573	0.19892	0.618259	0.355197	0.349543	0.07296	0.819789	0.313699	0.3185	-0.627273	0.165561
	b4124	dcuR	DNA-binding transcriptional activator DcuR	948640	0.177692	0.633609	-0.163784	0.673977	-0.601119	0.042939	-0.0736966	0.858048	0.00645106	0.988366	0.00387654	0.994561	-0.249363	0.648802	0.464135	0.234937	0.349734	0.172913	0.276506	0.502145	-0.364878	0.442318
	b4123	dcuB	anaerobic C4-dicarboxylate transporter DcuB	948641	0.759016	0.00479897	-0.709614	0.018323	-0.445255	0.142651	-0.0290673	0.948779	-0.126615	0.813159	-0.262009	0.479839	0.473684	0.430475	-0.316588	0.558552	-0.318679	0.248909	-0.476337	0.185991	-0.256166	0.600244
	b1479	maeA	malate dehydrogenase (oxaloacetate-decarboxylating)	946031	-0.213456	0.537164	-0.411655	0.0436777	0.865118	0.0014512	-0.207212	0.312916	-0.291239	0.233894	0.503569	0.154349	-0.503373	0.367238	-0.0356697	0.944151	-0.304512	0.0833688	-0.0678925	0.882868	0.48173	0.227354
	b1222	narX	sensor histidine kinase NarX	945788	-0.140543	0.697146	0.0289243	0.946119	0.425057	0.0771208	-0.322229	0.15049	0.00516322	0.987779	0.0921795	0.811603	-0.309032	0.45773	-0.0325992	0.953151	-0.684122	2.43152e-05	-0.112399	0.776398	0.130694	0.738936
	b1221	narL	DNA-binding transcriptional dual regulator NarL	945795	-0.0828601	0.841043	-0.160046	0.674119	0.322204	0.25255	-0.172615	0.602683	-0.219577	0.387038	0.0891497	0.833554	-0.299135	0.622533	-0.217513	0.667786	-0.622882	0.000952899	-0.308914	0.165774	0.121959	0.791527
	b2469	narQ	sensor histidine kinase NarQ	946948	-0.14251	0.711503	0.253064	0.47962	0.0887741	0.75869	-0.271227	0.315391	0.375932	0.174924	0.318468	0.358384	-0.125863	0.763336	0.455074	0.277768	-0.101984	0.722233	0.277285	0.409944	0.0120553	0.980301
	b2193	narP	DNA-binding transcriptional dual regulator NarP	949081	-0.403425	0.28992	0.715748	0.0434927	0.116175	0.726434	-0.209676	0.593931	0.675326	0.0873124	0.264718	0.569312	-0.343558	0.543807	0.55673	0.288575	-0.0959522	0.817863	0.622739	0.0730941	0.441321	0.316833
	b1224	narG	nitrate reductase A subunit alpha	945782	-0.0140447	0.981584	-0.352858	0.140729	-1.10165	0.000154895	-0.698053	2.28088e-05	0.146513	0.756888	-0.357894	0.428852	-0.595408	0.0984317	-0.145656	0.712803	-1.30749	6.69221e-10	-0.19553	0.465314	-0.383459	0.403915
	b1468	narZ	nitrate reductase Z subunit alpha	945999	0.390452	0.160688	0.396067	0.119915	-0.216549	0.388061	0.00608229	0.989189	0.179516	0.653043	-0.365016	0.293543	0.192552	0.702263	-0.0683532	0.897014	0.292869	0.328744	-0.181086	0.714903	0.0442951	0.929239
	b1225	narH	nitrate reductase A subunit beta	945780	0.230406	0.483232	-0.225905	0.457042	0.230567	0.405758	-0.736854	4.4413e-07	-0.103147	0.739989	-0.22771	0.567951	-0.680571	0.200646	-0.346542	0.293461	0.0433629	0.921845	-0.271396	0.266111	0.141845	0.736556
	b1467	narY	nitrate reductase Z subunit beta	946034	0.41138	0.226086	0.468202	0.132813	-0.215938	0.447197	0.171721	0.643626	0.213065	0.59693	-0.303662	0.419217	0.152408	0.802578	-0.0582838	0.920947	0.622328	0.0143324	-0.295063	0.553118	-0.0233384	0.965804
	b1227	narI	nitrate reductase A subunit gamma	945808	0.238414	0.512112	-0.196383	0.662708	-0.682503	0.0358668	-0.793192	3.26762e-05	-0.190951	0.646243	-0.837628	0.079063	-0.290199	0.513542	-0.364264	0.419409	0.390687	0.0850477	-0.372606	0.482939	-0.255797	0.655533
	b1465	narV	nitrate reductase Z subunit gamma	946029	0.408658	0.379645	0.337841	0.307841	-0.900091	0.000743036	-0.14501	0.809889	0.346057	0.440376	-0.317026	0.427895	0.885088	0.279733	0.144917	0.828358	0.348559	0.27957	0.0504238	0.942869	-0.186562	0.754959
	b1226	narJ	nitrate reductase 1 molybdenum cofactor assembly chaperone	945807	-0.15921	0.622472	-0.433578	0.176142	-0.901547	0.00150658	-0.947633	1.90598e-07	-0.0456314	0.921285	-0.539394	0.186468	-0.434738	0.302113	-0.48427	0.277379	0.00488194	0.98843	-0.517344	0.249028	-0.273562	0.521245
	b1466	narW	NarW, putative private chaperone for NarZ nitrate reductase subunit	946032	0.319098	0.440406	0.145288	0.797524	-0.930608	0.00162878	0.049228	0.920217	0.310003	0.577171	-0.648877	0.14056	0.517889	0.265786	-0.0069353	0.99614	0.58046	0.0176982	-0.130067	0.86993	-0.444491	0.377726
	b1474	fdnG	formate dehydrogenase N subunit alpha	946035	0.386601	0.284662	0.0682805	0.893185	-1.86585	1.76238e-09	0.332217	0.366754	0.732085	0.0929503	-0.875632	0.0470013	1.20296	0.140311	0.18759	0.70435	0.0139668	0.979542	-0.260532	0.530676	-0.729181	0.25096
	b1475	fdnH	formate dehydrogenase N subunit beta	948794	-0.0669271	0.92855	0.215481	0.619543	-1.0914	0.000122962	-0.0291218	0.974973	0.506534	0.208622	-0.768426	0.096178	0.790273	0.323104	0.221004	0.712803	-0.0245219	0.968753	0.159576	0.747619	-0.642462	0.176736
	b1476	fdnI	formate dehydrogenase N subunit gamma	946038	0.163457	0.804147	0.393419	0.268225	-0.0722972	0.839049	0.235228	0.689979	0.405579	0.39816	0.637608	0.11303	0.344894	0.628236	0.424163	0.490376	0.395927	0.421894	0.110402	0.872897	-0.0110038	0.985647
	b4154	frdA	fumarate reductase flavoprotein subunit	948667	0.6526	0.0178896	-0.240217	0.422383	0.769027	0.0329306	-0.149574	0.546392	-0.593956	0.0129022	-0.100938	0.861329	-0.4904	0.163156	-0.647282	0.0490624	-0.14527	0.659624	-0.629524	0.0230681	0.333323	0.547684
	b4153	frdB	fumarate reductase iron-sulfur protein	948666	0.725206	0.00417076	-0.207212	0.493475	0.937179	0.0160872	-0.271897	0.206614	-0.531974	0.0127094	-0.143564	0.813785	-0.615899	0.123184	-0.735749	0.0240312	-0.148185	0.54305	-0.674758	0.0140524	0.389141	0.518256
	b4152	frdC	fumarate reductase membrane protein FrdC	948680	0.81151	0.000559032	-0.135187	0.67772	0.941897	0.011016	-0.308801	0.140108	-0.594123	0.0114612	-0.188749	0.742878	-0.727375	0.100034	-0.692893	0.0730358	-0.0538369	0.855008	-0.811345	0.0109559	0.29725	0.618717
	b4151	frdD	fumarate reductase membrane protein FrdD	948668	0.834604	0.00116556	0.00930665	0.985531	0.773507	0.0342312	-0.204603	0.468606	-0.454183	0.112728	-0.120187	0.832102	-0.343295	0.432469	-0.568403	0.117192	0.240725	0.292995	-0.481289	0.27406	0.278674	0.61993
	b3667	uhpC	inner membrane protein sensing glucose-6-phosphate	948184	0.481206	0.392952	-0.634743	0.0831973	-2.52275	2.7242e-15	0.336374	0.454852	0.140615	0.792078	-0.536915	0.258675	2.42674	0.014734	-0.122678	0.857223	0.286898	0.580324	-0.137099	0.885492	-0.783364	0.201794
	b3668	uhpB	sensory histidine kinase UhpB	948195	0.0783518	0.878593	-0.884563	0.000719687	-1.94731	1.3709e-10	0.0891767	0.834763	-0.470435	0.221804	-0.537805	0.283113	1.30026	0.134162	-0.570687	0.155302	0.276075	0.422223	-0.315573	0.630635	-0.833298	0.15693
	b3669	uhpA	DNA-binding transcriptional activator UhpA	948178	-0.513758	0.06071	-1.37998	1.56635e-05	-0.427847	0.145264	-0.20958	0.495402	-1.19039	2.61381e-09	-0.0501973	0.920263	0.16057	0.77656	-0.669353	0.223595	-0.533647	0.0262907	-0.847488	0.0272273	-0.280149	0.530445
	b3666	uhpT	hexose-6-phosphate:phosphate antiporter	948201	0.310043	0.406637	-0.830983	0.0108194	-2.23716	1.91463e-09	-2.55258	1.11727e-18	-0.261876	0.682342	-0.950298	0.0459141	-0.548123	0.66337	-0.813293	0.0276537	-2.35724	6.49194e-10	-0.91408	0.00176717	-0.877899	0.199687
	b0196	rcsF	sensor lipoprotein RcsF	949113	-0.472059	0.155351	-0.233741	0.58838	-0.660929	0.0542721	-0.102165	0.745277	-0.367479	0.342841	-0.0153278	0.97594	-0.0631538	0.907077	0.398853	0.528069	0.0399697	0.901383	0.218467	0.747619	-0.299403	0.576601
	b2218	rcsC	histidine kinase RcsC	948993	0.36646	0.215805	-0.305531	0.203053	0.146121	0.598514	0.0960592	0.800445	-0.158678	0.523059	0.630649	0.076736	0.0278684	0.950128	0.162723	0.751301	0.438145	0.0478835	0.350102	0.325772	-0.0175493	0.972649
[truncated: 124 more rows]

## Sheet: GO_EPS_Glycans
	Gene ontology terms related to extracellular polysaccharide and other polysaccharide biosynthetic processes. Each table displays differential expression data of the significantly annotated genes that map to a specific GO term identified in enrichment analysis. GO terms and descriptions appear above each table. Column headers include gene IDs (locus tag, product name, gene name, and EntrezID) in g…
[truncated: 48 more rows]

[truncated: 7 more sheets: KEGG_Glycans, GO_membranes, KEGG_terpenoids, KEGG_Energy_Met, KEGG_DNA, GO_Iron, GO_CA]
